# Supplementary material for: Differential distribution shifts in two subregions of East Asian subtropical evergreen broadleaved forests—a case of Magnoliaceae
Source: Front Plant Sci. 2024 Jan 23;14:1326207. doi: 10.3389/fpls.2023.1326207 (PMC10844446; doi:10.3389/fpls.2023.1326207)
Supplement: Supplementary file 5 [file Table_1.xlsx]

## Sheet: Sheet1
Table 1 Environment variables are used in modeling the distribution
Type	Code	Variables	Unit	Source
Continuous	bio1	Annual Mean Temperature	°C * 10	WorldClim
Continuous	bio2	Mean Diurnal Range (Mean of monthly (max temp - min temp))	°C * 10	WorldClim
Continuous	bio3	Isothermality (BIO2/BIO7) (×100)	—	WorldClim
Continuous	bio4	Temperature Seasonality (standard deviation ×100)	—	WorldClim
Continuous	bio5	Max Temperature of Warmest Month	°C * 10	WorldClim
Continuous	bio6	Min Temperature of Coldest Month	°C * 10	WorldClim
Continuous	bio7	Temperature Annual Range (BIO5-BIO6)	°C * 10	WorldClim
Continuous	bio8	Mean Temperature of Wettest Quarter	°C * 10	WorldClim
Continuous	bio9	Mean Temperature of Driest Quarter	°C * 10	WorldClim
Continuous	bio10	Mean Temperature of Warmest Quarter	°C * 10	WorldClim
Continuous	bio11	Mean Temperature of Coldest Quarter	°C * 10	WorldClim
Continuous	bio12	Annual Precipitation	mm	WorldClim
Continuous	bio13	Precipitation of Wettest Month	mm	WorldClim
Continuous	bio14	Precipitation of Driest Month	—	WorldClim
Continuous	bio15	Precipitation Seasonality (Coefficient of Variation)	—	WorldClim
Continuous	bio16	Precipitation of Wettest Quarter	mm	WorldClim
Continuous	bio17	Precipitation of Driest Quarter	mm	WorldClim
Continuous	bio18	Precipitation of Warmest Quarter	mm	WorldClim
Continuous	bio19	Precipitation of Coldest Quarter	mm	WorldClim
Continuous	Elevation	Elevation	m	WorldClim
Continuous	S_BS	Subsoil Base Saturation	%	HWSD
Continuous	S_CACO3	Subsoil Calcium Carbonate	% weight	HWSD
Continuous	S_CASO4_10	Subsoil Gypsum	% weight* 10	HWSD
Continuous	S_CEC_CLAY	Subsoil CEC (clay)	cmol/kg	HWSD
Continuous	S_CEC_SOIL	Subsoil CEC (soil)	cmol/kg	HWSD
Continuous	S_CLAY	Subsoil Clay Fraction	% wt.	HWSD
Continuous	S_ECE_10	Subsoil Salinity (ECe)	dS/m* 10	HWSD
Continuous	S_ESP	Subsoil Sodicity (ESP)	%	HWSD
Continuous	S_OC_100	Subsoil Organic Carbon	% weight* 100	HWSD
Continuous	S_PH_H2O	Subsoil pH (H2O)	-log(H+ )	HWSD
Continuous	S_REF_BULK_DENSITY_100	Subsoil Reference Bulk Density	kg/dm3* 100	HWSD
Continuous	S_SAND	Subsoil Sand Fraction	% wt.	HWSD
Continuous	S_SILT	Subsoil Silt Fraction	% wt.	HWSD
Continuous	S_TEB	Subsoil TEB	cmol/kg	HWSD
Continuous	T_BS	Topsoil Base Saturation	%	HWSD
Continuous	T_CACO3	Topsoil Calcium Carbonate	% weight	HWSD
Continuous	T_CASO4_10	Topsoil Gypsum	% weight* 10	HWSD
Continuous	T_CEC_CLAY	Topsoil CEC (clay)	cmol/kg	HWSD
Continuous	T_CEC_SOIL	Topsoil CEC (soil)	cmol/kg	HWSD
Continuous	T_CLAY	Topsoil Clay Fraction	% wt.	HWSD
Continuous	T_ECE	Topsoil Salinity (Elco)	dS/m	HWSD
Continuous	T_ESP	Topsoil Sodicity (ESP)	%	HWSD
Continuous	T_OC_100	Topsoil Organic Carbon	% weight* 100	HWSD
Continuous	T_PH_H2O	Topsoil pH (H2O)	-log(H+ )	HWSD
Continuous	T_REF_BULK_DENSITY_100	Topsoil Reference Bulk Density	kg/dm3* 100	HWSD
Continuous	T_SAND	Topsoil Sand Fraction	% wt.	HWSD
Continuous	T_SILT	Topsoil Silt Fraction	% wt.	HWSD
Continuous	T_TEB	Topsoil TEB	cmol/kg	HWSD
Continuous	uvb1	(Annual Mean Ultraviolet-B (UV-B))	Annual Mean UV-B	gIUV
Continuous	uvb2	(UV-B Seasonality)	UV-B Seasonality	gIUV
Continuous	uvb3	(Mean UV-B of Highest Month)	Mean UV-B of Highest Month	gIUV
Continuous	uvb4	(Mean UV-B of Lowest Month)	Mean UV-B of Lowest Month	gIUV
Continuous	uvb5	(Sum of Monthly Mean UV-B during Highest Quarter)	Sum of Monthly Mean UV-B during Highest Quarter	gIUV
Continuous	uvb6	(Sum of Monthly Mean UV-B during Lowest Quarter)	Sum of Monthly Mean UV-B during Lowest Quarter	gIUV
Categorical	AWC_CLASS	AWC Range	—	HWSD
Categorical	S_USDA_TEX_CLASS	Subsoil USDA Texture Classification	—	HWSD
Categorical	SU_CODE90	Soil type (FAO-90)	—	HWSD
Categorical	T_USDA_TEX_CLASS_TEX_CLASS	Topsoil USDA Texture Classification	—	HWSD
