# Supplementary material for: Differential distribution shifts in two subregions of East Asian subtropical evergreen broadleaved forests—a case of Magnoliaceae
Source: Front Plant Sci. 2024 Jan 23;14:1326207. doi: 10.3389/fpls.2023.1326207 (PMC10844446; doi:10.3389/fpls.2023.1326207)
Supplement: Supplementary file 6 [file Table_2.xlsx]

## Sheet: Species occurrence points
Table S2 Geographical coordinates of 76 Magnoliaceae species that are mainly distributed in East Asian subtropical evergreen forests.
Species	Longitude	Latitude	Class (E and W represent species are classified as Eastern subregion or Western region distributed species, respectively)
Alcimandra cathcartii	97.8919	24.8958	W
Alcimandra cathcartii	97.9452	25.1102	W
Alcimandra cathcartii	97.958	25.037	W
Alcimandra cathcartii	98.3092	27.6885	W
Alcimandra cathcartii	98.3233	28.0376	W
Alcimandra cathcartii	98.3422	27.8789	W
Alcimandra cathcartii	98.3463	27.8895	W
Alcimandra cathcartii	98.3822	24.7688	W
Alcimandra cathcartii	98.578	27.7207	W
Alcimandra cathcartii	98.6603	25.0183	W
Alcimandra cathcartii	98.733	24.9698	W
Alcimandra cathcartii	98.7456	24.8566	W
Alcimandra cathcartii	98.7506	24.1788	W
Alcimandra cathcartii	98.7679	24.8209	W
Alcimandra cathcartii	98.7926	25.2951	W
Alcimandra cathcartii	98.8748	26.9076	W
Alcimandra cathcartii	99.234	24.2217	W
Alcimandra cathcartii	99.7015	24.1412	W
Alcimandra cathcartii	99.7484	24.0301	W
Alcimandra cathcartii	100.513	21.509	W
Alcimandra cathcartii	100.654	24.3898	W
Alcimandra cathcartii	100.686	21.5861	W
Alcimandra cathcartii	100.8	24.3446	W
Alcimandra cathcartii	103.235	22.8669	W
Alcimandra cathcartii	103.317	22.8301	W
Alcimandra cathcartii	103.526	22.7737	W
Alcimandra cathcartii	103.693	22.8922	W
Alcimandra cathcartii	103.703	22.9498	W
Alcimandra cathcartii	103.708	22.9701	W
Alcimandra cathcartii	103.751	22.796	W
Alcimandra cathcartii	103.937	23.2998	W
Alcimandra cathcartii	103.953	23.3041	W
Alcimandra cathcartii	103.998	22.8653	W
Alcimandra cathcartii	104.583	22.9547	W
Alcimandra cathcartii	104.698	23.355	W
Alcimandra cathcartii	104.792	23.3859	W
Alcimandra cathcartii	104.852	22.9453	W
Alcimandra cathcartii	105.172	23.7054	W
Alcimandra cathcartii	103.734	22.309	W
Alcimandra cathcartii	94.0856	25.6001	W
Alcimandra cathcartii	103.783	22.3139	W
Alcimandra cathcartii	88.63	27.73	W
Alcimandra cathcartii	90.43	27.51	W
Alcimandra cathcartii	78.96	20.59	W
Alcimandra cathcartii	108.28	14.06	W
Houpoa officinalis	102.562	29.0408	E
Houpoa officinalis	102.867	28.8047	E
Houpoa officinalis	102.874	29.4007	E
Houpoa officinalis	102.886	30.5719	E
Houpoa officinalis	103.071	29.377	E
Houpoa officinalis	103.191	28.7664	E
Houpoa officinalis	103.212	29.587	E
Houpoa officinalis	103.356	29.5743	E
Houpoa officinalis	103.375	29.6184	E
Houpoa officinalis	103.38	29.5806	E
Houpoa officinalis	103.391	29.5844	E
Houpoa officinalis	103.424	30.7631	E
Houpoa officinalis	103.575	30.9112	E
Houpoa officinalis	103.646	28.4909	E
Houpoa officinalis	104.14	31.8644	E
Houpoa officinalis	105.117	32.7353	E
Houpoa officinalis	105.152	32.71	E
Houpoa officinalis	105.231	32.7323	E
Houpoa officinalis	105.245	33.5685	E
Houpoa officinalis	105.454	33.0612	E
Houpoa officinalis	105.634	33.457	E
Houpoa officinalis	105.639	33.0508	E
Houpoa officinalis	105.642	33.2775	E
Houpoa officinalis	105.695	33.053	E
Houpoa officinalis	105.772	33.0097	E
Houpoa officinalis	105.86	33.218	E
Houpoa officinalis	105.979	34.1532	E
Houpoa officinalis	106.168	34.2459	E
Houpoa officinalis	106.244	29.0231	E
Houpoa officinalis	106.401	29.8418	E
Houpoa officinalis	106.642	33.1557	E
Houpoa officinalis	106.676	32.815	E
Houpoa officinalis	106.699	26.6041	E
Houpoa officinalis	106.759	26.5609	E
Houpoa officinalis	106.995	29.0876	E
Houpoa officinalis	107.102	29.0043	E
Houpoa officinalis	107.135	29.0554	E
Houpoa officinalis	107.172	29.1057	E
Houpoa officinalis	107.19	28.9362	E
Houpoa officinalis	107.192	29.0821	E
Houpoa officinalis	107.195	29.0469	E
Houpoa officinalis	107.208	29.0563	E
Houpoa officinalis	107.242	29.0511	E
Houpoa officinalis	107.26	28.9206	E
Houpoa officinalis	107.324	28.8329	E
Houpoa officinalis	107.365	29.0683	E
Houpoa officinalis	107.406	29.1103	E
Houpoa officinalis	107.552	33.6019	E
Houpoa officinalis	107.558	33.6376	E
Houpoa officinalis	107.614	32.3389	E
Houpoa officinalis	107.65	29.5272	E
Houpoa officinalis	107.731	26.4587	E
Houpoa officinalis	108.042	27.3637	E
Houpoa officinalis	108.074	26.3254	E
Houpoa officinalis	108.175	26.3838	E
Houpoa officinalis	108.18	26.4994	E
Houpoa officinalis	108.201	27.3038	E
Houpoa officinalis	108.285	26.4453	E
Houpoa officinalis	108.435	32.3361	E
Houpoa officinalis	108.5	26.775	E
Houpoa officinalis	108.504	32.5796	E
Houpoa officinalis	108.543	32.5105	E
Houpoa officinalis	108.577	30.2846	E
Houpoa officinalis	108.583	26.4196	E
Houpoa officinalis	108.613	30.0939	E
Houpoa officinalis	108.629	27.9522	E
Houpoa officinalis	108.63	27.8724	E
Houpoa officinalis	108.632	33.0268	E
Houpoa officinalis	108.691	30.441	E
Houpoa officinalis	108.701	27.9197	E
Houpoa officinalis	108.743	25.2002	E
Houpoa officinalis	108.761	26.9507	E
Houpoa officinalis	108.771	27.835	E
Houpoa officinalis	108.788	28.97	E
Houpoa officinalis	108.814	30.2186	E
Houpoa officinalis	108.821	30.1856	E
Houpoa officinalis	108.842	28.9475	E
Houpoa officinalis	108.883	29.8059	E
Houpoa officinalis	108.932	32.1831	E
Houpoa officinalis	108.971	26.1016	E
Houpoa officinalis	109.007	30.1468	E
Houpoa officinalis	109.044	26.0074	E
Houpoa officinalis	109.067	27.0861	E
Houpoa officinalis	109.075	32.1209	E
Houpoa officinalis	109.183	32.0393	E
Houpoa officinalis	109.209	32.3089	E
Houpoa officinalis	109.259	32.3494	E
Houpoa officinalis	109.269	31.3053	E
Houpoa officinalis	109.346	28.6984	E
Houpoa officinalis	109.375	30.6278	E
Houpoa officinalis	109.379	32.1639	E
Houpoa officinalis	109.444	31.9196	E
Houpoa officinalis	109.528	31.7789	E
Houpoa officinalis	109.655	29.7135	E
Houpoa officinalis	109.704	29.5674	E
Houpoa officinalis	109.747	31.7579	E
Houpoa officinalis	109.753	29.6908	E
Houpoa officinalis	109.82	30.1378	E
Houpoa officinalis	109.83	29.6672	E
Houpoa officinalis	109.895	31.3506	E
Houpoa officinalis	109.918	29.7014	E
Houpoa officinalis	109.927	31.7801	E
Houpoa officinalis	109.988	30.4857	E
Houpoa officinalis	110.008	30.4522	E
Houpoa officinalis	110.038	29.6764	E
Houpoa officinalis	110.067	30.1095	E
Houpoa officinalis	110.071	30.0885	E
Houpoa officinalis	110.077	30.3261	E
Houpoa officinalis	110.08	28.6687	E
Houpoa officinalis	110.081	31.2875	E
Houpoa officinalis	110.087	31.5085	E
Houpoa officinalis	110.102	29.7896	E
Houpoa officinalis	110.112	24.0755	E
Houpoa officinalis	110.138	31.2245	E
Houpoa officinalis	110.153	24.8416	E
Houpoa officinalis	110.213	30.0914	E
Houpoa officinalis	110.228	30.4868	E
Houpoa officinalis	110.303	31.1815	E
Houpoa officinalis	110.312	30.6567	E
Houpoa officinalis	110.344	30.6386	E
Houpoa officinalis	110.392	31.4436	E
Houpoa officinalis	110.404	31.4714	E
Houpoa officinalis	110.425	31.3463	E
Houpoa officinalis	110.44	31.2503	E
Houpoa officinalis	110.48	29.9066	E
Houpoa officinalis	110.484	31.5376	E
Houpoa officinalis	110.49	31.4074	E
Houpoa officinalis	110.515	25.2028	E
Houpoa officinalis	110.515	30.0539	E
Houpoa officinalis	110.561	30.0214	E
Houpoa officinalis	110.564	30.0823	E
Houpoa officinalis	110.566	31.4064	E
Houpoa officinalis	110.609	25.0903	E
Houpoa officinalis	110.619	29.989	E
Houpoa officinalis	110.626	26.6494	E
Houpoa officinalis	110.64	26.6544	E
Houpoa officinalis	110.642	26.6688	E
Houpoa officinalis	110.643	31.3538	E
Houpoa officinalis	110.648	30.002	E
Houpoa officinalis	110.677	30.0095	E
Houpoa officinalis	110.688	31.6099	E
Houpoa officinalis	110.705	29.4146	E
Houpoa officinalis	110.738	30.1484	E
Houpoa officinalis	110.75	30.0422	E
Houpoa officinalis	110.753	30.6249	E
Houpoa officinalis	110.831	31.5882	E
Houpoa officinalis	110.851	30.1914	E
Houpoa officinalis	110.898	31.5993	E
Houpoa officinalis	110.931	31.0723	E
Houpoa officinalis	111.016	26.5422	E
Houpoa officinalis	111.055	26.4036	E
Houpoa officinalis	111.065	31.2909	E
Houpoa officinalis	111.097	26.6064	E
Houpoa officinalis	111.283	25.6828	E
Houpoa officinalis	111.669	32.2246	E
Houpoa officinalis	111.846	26.1897	E
Houpoa officinalis	112.131	25.1158	E
Houpoa officinalis	112.931	24.9423	E
Houpoa officinalis	113.773	26.3347	E
Houpoa officinalis	113.962	26.0837	E
Houpoa officinalis	114.02	25.8905	E
Houpoa officinalis	114.065	31.8242	E
Houpoa officinalis	114.083	31.8193	E
Houpoa officinalis	114.117	26.2181	E
Houpoa officinalis	114.136	27.4953	E
Houpoa officinalis	114.138	26.5708	E
Houpoa officinalis	114.158	26.608	E
Houpoa officinalis	114.174	26.5727	E
Houpoa officinalis	114.186	27.453	E
Houpoa officinalis	114.25	27.499	E
Houpoa officinalis	114.445	25.5546	E
Houpoa officinalis	114.571	29.3963	E
Houpoa officinalis	114.8	31.6471	E
Houpoa officinalis	115.17	29.3355	E
Houpoa officinalis	115.196	30.9391	E
Houpoa officinalis	115.54	31.6786	E
Houpoa officinalis	115.747	31.1013	E
Houpoa officinalis	115.777	31.1684	E
Houpoa officinalis	115.806	25.0205	E
Houpoa officinalis	115.809	31.0926	E
Houpoa officinalis	115.975	29.5564	E
Houpoa officinalis	115.979	29.6003	E
Houpoa officinalis	116.002	29.5642	E
Houpoa officinalis	116.008	29.6267	E
Houpoa officinalis	116.029	30.9946	E
Houpoa officinalis	116.054	29.6259	E
Houpoa officinalis	116.092	30.9893	E
Houpoa officinalis	116.224	31.0931	E
Houpoa officinalis	117.186	30.0239	E
Houpoa officinalis	117.343	30.008	E
Houpoa officinalis	117.49	27.9462	E
Houpoa officinalis	117.688	27.7537	E
Houpoa officinalis	117.724	27.82	E
Houpoa officinalis	117.729	27.7181	E
Houpoa officinalis	117.736	28.8344	E
Houpoa officinalis	117.758	29.9659	E
Houpoa officinalis	117.831	30.4849	E
Houpoa officinalis	118.072	28.9011	E
Houpoa officinalis	118.165	30.1174	E
Houpoa officinalis	118.168	30.1304	E
Houpoa officinalis	118.18	30.1129	E
Houpoa officinalis	118.188	29.6046	E
Houpoa officinalis	118.529	28.3904	E
Houpoa officinalis	118.606	30.5001	E
Houpoa officinalis	118.944	27.9833	E
Houpoa officinalis	118.973	28.0739	E
Houpoa officinalis	118.98	28.1018	E
Houpoa officinalis	119.003	28.1062	E
Houpoa officinalis	119.023	28.0891	E
Houpoa officinalis	119.117	28.5314	E
Houpoa officinalis	119.127	29.8532	E
Houpoa officinalis	119.133	27.9546	E
Houpoa officinalis	119.181	27.9446	E
Houpoa officinalis	119.216	27.9393	E
Houpoa officinalis	119.224	30.1686	E
Houpoa officinalis	119.279	28.3733	E
Houpoa officinalis	119.283	27.9878	E
Houpoa officinalis	119.408	30.2779	E
Houpoa officinalis	119.436	30.3538	E
Houpoa officinalis	119.446	30.3453	E
Houpoa officinalis	119.455	30.3408	E
Houpoa officinalis	119.461	30.352	E
Houpoa officinalis	119.493	30.1524	E
Houpoa officinalis	119.548	30.2137	E
Houpoa officinalis	119.571	30.5943	E
Houpoa officinalis	119.577	27.9989	E
Houpoa officinalis	119.669	27.7172	E
Houpoa officinalis	120.487	28.9864	E
Houpoa officinalis	121.04	28.3797	E
Houpoa officinalis	121.06	28.357	E
Houpoa officinalis	121.1	29.2582	E
Houpoa rostrata	95.0253	29.1821	W
Houpoa rostrata	95.1353	29.371	W
Houpoa rostrata	95.3883	29.5895	W
Houpoa rostrata	95.634	28.7288	W
Houpoa rostrata	95.6962	29.4496	W
Houpoa rostrata	95.764	29.4758	W
Houpoa rostrata	95.7875	29.6678	W
Houpoa rostrata	98.2126	25.462	W
Houpoa rostrata	98.3233	28.0376	W
Houpoa rostrata	98.3422	27.8789	W
Houpoa rostrata	98.3652	27.7038	W
Houpoa rostrata	98.4289	27.7194	W
Houpoa rostrata	98.4764	27.6987	W
Houpoa rostrata	98.5239	27.7167	W
Houpoa rostrata	98.578	27.7207	W
Houpoa rostrata	98.5959	28.0478	W
Houpoa rostrata	98.6307	26.0116	W
Houpoa rostrata	98.6317	27.7667	W
Houpoa rostrata	98.7195	25.9621	W
Houpoa rostrata	98.7926	25.2951	W
Houpoa rostrata	98.7978	27.9745	W
Houpoa rostrata	98.8241	25.9881	W
Houpoa rostrata	98.9245	25.7633	W
Houpoa rostrata	96.9669	27.5244	W
Houpoa rostrata	98.3824	25.6063	W
Houpoa rostrata	98.5688	25.9983	W
Houpoa rostrata	98.6667	26	W
Houpoa rostrata	98.8	26.3333	W
Lirianthe championii	106.706	22.3064	E
Lirianthe championii	106.841	22.4966	E
Lirianthe championii	106.845	21.9936	E
Lirianthe championii	106.885	22.4892	E
Lirianthe championii	106.929	22.9347	E
Lirianthe championii	106.967	22.4737	E
Lirianthe championii	106.973	22.913	E
Lirianthe championii	107.009	22.3303	E
Lirianthe championii	107.023	21.8572	E
Lirianthe championii	107.04	22.4415	E
Lirianthe championii	107.059	22.4431	E
Lirianthe championii	107.189	22.3192	E
Lirianthe championii	107.342	22.3627	E
Lirianthe championii	107.674	22.8999	E
Lirianthe championii	107.7	22.8521	E
Lirianthe championii	107.717	21.6512	E
Lirianthe championii	107.725	21.9212	E
Lirianthe championii	107.735	21.6704	E
Lirianthe championii	107.755	25.262	E
Lirianthe championii	107.801	25.1191	E
Lirianthe championii	107.838	22.2742	E
Lirianthe championii	107.847	22.8329	E
Lirianthe championii	107.859	21.6555	E
Lirianthe championii	107.898	25.2656	E
Lirianthe championii	107.905	25.1847	E
Lirianthe championii	107.956	25.2454	E
Lirianthe championii	107.98	25.0586	E
Lirianthe championii	107.989	25.0641	E
Lirianthe championii	108.142	24.9056	E
Lirianthe championii	108.186	23.7393	E
Lirianthe championii	108.19	25.4977	E
Lirianthe championii	108.208	22.027	E
Lirianthe championii	108.259	22.0793	E
Lirianthe championii	108.316	23.6028	E
Lirianthe championii	108.343	23.5294	E
Lirianthe championii	108.65	24.8963	E
Lirianthe championii	108.731	25.188	E
Lirianthe championii	108.749	25.2315	E
Lirianthe championii	108.834	24.8711	E
Lirianthe championii	108.869	18.7465	E
Lirianthe championii	108.873	18.6882	E
Lirianthe championii	108.891	18.7347	E
Lirianthe championii	108.909	18.7305	E
Lirianthe championii	108.913	18.7215	E
Lirianthe championii	108.927	24.9662	E
Lirianthe championii	109.008	25.1233	E
Lirianthe championii	109.072	25.1205	E
Lirianthe championii	109.094	19.0789	E
Lirianthe championii	109.146	18.9041	E
Lirianthe championii	109.16	19.0828	E
Lirianthe championii	109.177	19.0698	E
Lirianthe championii	109.238	18.4911	E
Lirianthe championii	109.272	19.0451	E
Lirianthe championii	109.404	18.8804	E
Lirianthe championii	109.47	19.4012	E
Lirianthe championii	109.658	18.7634	E
Lirianthe championii	109.658	18.8007	E
Lirianthe championii	109.757	18.4069	E
Lirianthe championii	109.777	19.1789	E
Lirianthe championii	109.837	18.7346	E
Lirianthe championii	109.884	18.7993	E
Lirianthe championii	109.979	18.6218	E
Lirianthe championii	110.027	23.6444	E
Lirianthe championii	110.256	19.0953	E
Lirianthe championii	110.603	22.523	E
Lirianthe championii	111.206	22.3114	E
Lirianthe championii	111.208	22.2876	E
Lirianthe championii	111.249	22.6175	E
Lirianthe championii	111.262	21.8276	E
Lirianthe championii	111.444	21.9024	E
Lirianthe championii	111.554	21.9356	E
Lirianthe championii	112.487	23.1631	E
Lirianthe championii	112.516	23.3021	E
Lirianthe championii	112.553	23.1788	E
Lirianthe championii	112.562	23.2309	E
Lirianthe championii	112.783	21.7298	E
Lirianthe championii	112.969	22.225	E
Lirianthe championii	113.023	21.9648	E
Lirianthe championii	113.06	22.3058	E
Lirianthe championii	113.104	22.5917	E
Lirianthe championii	113.929	22.2477	E
Lirianthe championii	113.953	22.2692	E
Lirianthe championii	113.97	22.261	E
Lirianthe championii	114.128	22.3803	E
Lirianthe championii	114.193	22.4286	E
Lirianthe championii	114.195	22.5775	E
Lirianthe championii	114.206	22.5963	E
Lirianthe championii	114.231	22.5851	E
Lirianthe championii	114.239	22.4987	E
Lirianthe championii	114.261	22.4198	E
Lirianthe championii	114.282	22.6217	E
Lirianthe championii	107.767	21.4333	E
Lirianthe coco	101.285	21.9234	E
Lirianthe coco	107.116	22.4479	E
Lirianthe coco	107.436	25.4713	E
Lirianthe coco	107.847	22.8329	E
Lirianthe coco	107.905	25.1847	E
Lirianthe coco	107.921	25.235	E
Lirianthe coco	107.942	24.8806	E
Lirianthe coco	108	22.0752	E
Lirianthe coco	108.008	25.1477	E
Lirianthe coco	108.04	25.2402	E
Lirianthe coco	108.113	25.4848	E
Lirianthe coco	108.191	21.6704	E
Lirianthe coco	108.194	25.3585	E
Lirianthe coco	108.238	25.5217	E
Lirianthe coco	108.554	24.8393	E
Lirianthe coco	108.593	24.8631	E
Lirianthe coco	108.616	24.7744	E
Lirianthe coco	109.238	21.6396	E
Lirianthe coco	110.642	22.5748	E
Lirianthe coco	110.647	22.5491	E
Lirianthe coco	110.801	24.9549	E
Lirianthe coco	112.522	23.2695	E
Lirianthe coco	112.545	23.1739	E
Lirianthe coco	113.023	21.9648	E
Lirianthe coco	113.236	23.2216	E
Lirianthe coco	113.558	22.3266	E
Lirianthe coco	114.014	23.3318	E
Lirianthe coco	114.035	23.2555	E
Lirianthe coco	114.414	25.4693	E
Lirianthe coco	115.243	23.0645	E
Lirianthe coco	118.008	26.7757	E
Lirianthe coco	118.152	24.5246	E
Lirianthe coco	106.994	20.7984	E
Lirianthe coco	105.956	20.3045	E
Lirianthe coco	103.785	22.3834	E
Lirianthe coco	105.801	21.0478	E
Lirianthe delavayi	98.8666	25.3608	W
Lirianthe delavayi	98.9893	25.6034	W
Lirianthe delavayi	99.1985	25.3213	W
Lirianthe delavayi	99.9625	25.6629	W
Lirianthe delavayi	100.038	25.8867	W
Lirianthe delavayi	100.041	25.6431	W
Lirianthe delavayi	100.058	25.5872	W
Lirianthe delavayi	100.154	25.7255	W
Lirianthe delavayi	100.203	26.9983	W
Lirianthe delavayi	100.228	25.5109	W
Lirianthe delavayi	100.27	27.034	W
Lirianthe delavayi	100.341	25.9938	W
Lirianthe delavayi	100.394	25.9628	W
Lirianthe delavayi	100.493	24.7403	W
Lirianthe delavayi	100.759	22.5764	W
Lirianthe delavayi	101.411	25.019	W
Lirianthe delavayi	101.556	24.5156	W
Lirianthe delavayi	101.646	24.6938	W
Lirianthe delavayi	101.8	26.1593	W
Lirianthe delavayi	101.818	24.5593	W
Lirianthe delavayi	101.855	24.606	W
Lirianthe delavayi	101.909	25.162	W
Lirianthe delavayi	101.931	26.1237	W
Lirianthe delavayi	101.965	24.4321	W
Lirianthe delavayi	101.973	23.515	W
Lirianthe delavayi	102.073	23.3591	W
Lirianthe delavayi	102.084	24.6244	W
Lirianthe delavayi	102.11	24.7622	W
Lirianthe delavayi	102.277	26.8184	W
Lirianthe delavayi	102.306	24.3132	W
Lirianthe delavayi	102.318	24.3204	W
Lirianthe delavayi	102.379	25.5386	W
Lirianthe delavayi	102.435	25.2269	W
Lirianthe delavayi	102.455	24.9548	W
Lirianthe delavayi	102.455	24.9647	W
Lirianthe delavayi	102.47	26.7532	W
Lirianthe delavayi	102.52	25.702	W
Lirianthe delavayi	102.533	26.0101	W
Lirianthe delavayi	102.534	23.4407	W
Lirianthe delavayi	102.571	25.7686	W
Lirianthe delavayi	102.631	25.0713	W
Lirianthe delavayi	102.634	24.977	W
Lirianthe delavayi	102.635	24.9623	W
Lirianthe delavayi	102.672	24.9672	W
Lirianthe delavayi	102.675	25.114	W
Lirianthe delavayi	102.727	25.4047	W
Lirianthe delavayi	102.754	25.3747	W
Lirianthe delavayi	102.757	25.1477	W
Lirianthe delavayi	102.781	24.044	W
Lirianthe delavayi	102.84	24.501	W
Lirianthe delavayi	102.884	25.2983	W
Lirianthe delavayi	103.065	25.3855	W
Lirianthe delavayi	103.412	24.711	W
Lirianthe delavayi	103.953	23.3041	W
Lirianthe delavayi	104.019	24.8836	W
Lirianthe delavayi	104.031	24.9085	W
Lirianthe delavayi	104.071	23.0119	W
Lirianthe delavayi	104.09	24.5579	W
Lirianthe delavayi	104.603	22.9481	W
Lirianthe delavayi	104.699	26.844	W
Lirianthe delavayi	108.701	27.9197	W
Lirianthe fistulosa	103.44	23.0116	E
Lirianthe fistulosa	103.935	22.6763	E
Lirianthe fistulosa	104.014	22.6627	E
Lirianthe fistulosa	103.984	22.6378	E
Lirianthe fistulosa	104.021	22.6848	E
Lirianthe fistulosa	104.01	22.6313	E
Lirianthe fistulosa	103.848	22.642	E
Lirianthe fistulosa	103.923	22.7618	E
Lirianthe fistulosa	103.914	22.7087	E
Lirianthe fistulosa	107.567	22.9422	E
Lirianthe fistulosa	106.957	22.4742	E
Lirianthe fistulosa	107.651	22.965	E
Lirianthe fistulosa	108.666	23.5536	E
Lirianthe fistulosa	107.597	22.9701	E
Lirianthe fistulosa	107.628	22.9621	E
Lirianthe fistulosa	102.953	22.6936	E
Lirianthe fistulosa	102.278	22.6137	E
Lirianthe fujianensis	118.08	27.4076	No modeling
Lirianthe odoratissima	104.52	23.2036	W
Lirianthe odoratissima	104.809	23.1854	W
Lirianthe odoratissima	105.203	23.6103	W
Lirianthe odoratissima	104.603	23.2211	W
Lirianthe odoratissima	104.604	23.2329	W
Lirianthe odoratissima	105.188	23.638	W
Lirianthe odoratissima	104.597	23.112	W
Lirianthe odoratissima	104.071	23.0119	W
Lirianthe odoratissima	104.487	23.2602	W
Lirianthe odoratissima	104.059	23.0046	W
Lirianthe odoratissima	105.114	23.6257	W
Lirianthe odoratissima	105.188	23.4794	W
Lirianthe odoratissima	105.165	23.4916	W
Lirianthe odoratissima	105.039	23.4536	W
Lirianthe odoratissima	104.622	23.1206	W
Lirianthe odoratissima	104.619	23.1073	W
Lirianthe odoratissima	104.564	23.1115	W
Lirianthe odoratissima	104.539	23.2185	W
Lirianthe odoratissima	104.525	23.2128	W
Lirianthe odoratissima	104.508	23.2139	W
Lirianthe odoratissima	104.656	23.4303	W
Lirianthe odoratissima	105.573	23.2328	W
Lirianthe odoratissima	104.592	23.2281	W
Liriodendron chinense	102.251	26.6651	E
Liriodendron chinense	102.931	23.0456	E
Liriodendron chinense	103.236	22.8669	E
Liriodendron chinense	103.269	22.8212	E
Liriodendron chinense	103.831	28.538	E
Liriodendron chinense	104.042	28.45	E
Liriodendron chinense	104.648	28.0841	E
Liriodendron chinense	104.722	28.0586	E
Liriodendron chinense	105.615	28.1826	E
Liriodendron chinense	106.121	25.3622	E
Liriodendron chinense	106.244	29.0231	E
Liriodendron chinense	106.388	29.8395	E
Liriodendron chinense	106.403	29.8417	E
Liriodendron chinense	106.995	29.0876	E
Liriodendron chinense	107.078	28.9394	E
Liriodendron chinense	107.135	29.0554	E
Liriodendron chinense	107.141	29.0165	E
Liriodendron chinense	107.195	29.0469	E
Liriodendron chinense	107.203	29.0549	E
Liriodendron chinense	107.206	28.2462	E
Liriodendron chinense	107.217	28.8778	E
Liriodendron chinense	107.218	28.9065	E
Liriodendron chinense	107.219	29.0654	E
Liriodendron chinense	107.219	28.8964	E
Liriodendron chinense	107.223	29.1449	E
Liriodendron chinense	107.23	28.8886	E
Liriodendron chinense	107.243	28.9945	E
Liriodendron chinense	107.258	29.1157	E
Liriodendron chinense	107.26	28.9206	E
Liriodendron chinense	107.268	28.9135	E
Liriodendron chinense	107.29	29.0543	E
Liriodendron chinense	107.307	29.2186	E
Liriodendron chinense	107.318	29.1539	E
Liriodendron chinense	107.324	28.8329	E
Liriodendron chinense	107.349	29.3926	E
Liriodendron chinense	107.365	29.0683	E
Liriodendron chinense	107.901	30.2348	E
Liriodendron chinense	108.078	27.3288	E
Liriodendron chinense	108.128	25.3561	E
Liriodendron chinense	108.165	26.3616	E
Liriodendron chinense	108.562	28.4125	E
Liriodendron chinense	108.593	27.8618	E
Liriodendron chinense	108.69	32.3504	E
Liriodendron chinense	108.701	27.9197	E
Liriodendron chinense	108.731	29.5709	E
Liriodendron chinense	108.814	30.2186	E
Liriodendron chinense	108.866	28.2815	E
Liriodendron chinense	108.909	28.0577	E
Liriodendron chinense	108.975	28.7605	E
Liriodendron chinense	108.986	34.0096	E
Liriodendron chinense	109.149	30.3374	E
Liriodendron chinense	109.174	25.3952	E
Liriodendron chinense	109.303	29.9219	E
Liriodendron chinense	109.407	29.9734	E
Liriodendron chinense	109.555	32.1362	E
Liriodendron chinense	109.592	28.3502	E
Liriodendron chinense	109.632	29.5753	E
Liriodendron chinense	109.655	29.7135	E
Liriodendron chinense	109.753	29.6908	E
Liriodendron chinense	109.755	31.7284	E
Liriodendron chinense	109.765	29.6419	E
Liriodendron chinense	109.82	30.1378	E
Liriodendron chinense	109.854	30.1366	E
Liriodendron chinense	109.887	30.0464	E
Liriodendron chinense	109.988	30.4857	E
Liriodendron chinense	109.996	30.4969	E
Liriodendron chinense	110.014	30.4517	E
Liriodendron chinense	110.028	29.7752	E
Liriodendron chinense	110.077	30.3261	E
Liriodendron chinense	110.087	31.5085	E
Liriodendron chinense	110.095	29.7859	E
Liriodendron chinense	110.099	29.8185	E
Liriodendron chinense	110.13	29.7994	E
Liriodendron chinense	110.131	29.7621	E
Liriodendron chinense	110.162	30.8188	E
Liriodendron chinense	110.171	29.4388	E
Liriodendron chinense	110.208	30.0418	E
Liriodendron chinense	110.314	31.4839	E
Liriodendron chinense	110.326	30.1574	E
Liriodendron chinense	110.351	31.5985	E
Liriodendron chinense	110.366	30.9015	E
Liriodendron chinense	110.379	25.8813	E
Liriodendron chinense	110.402	25.8849	E
Liriodendron chinense	110.403	25.8948	E
Liriodendron chinense	110.404	31.4714	E
Liriodendron chinense	110.445	29.5965	E
Liriodendron chinense	110.451	29.3328	E
Liriodendron chinense	110.482	31.3079	E
Liriodendron chinense	110.484	31.5376	E
Liriodendron chinense	110.493	25.8615	E
Liriodendron chinense	110.497	31.3288	E
Liriodendron chinense	110.561	30.0214	E
Liriodendron chinense	110.625	29.3737	E
Liriodendron chinense	110.677	30.0095	E
Liriodendron chinense	110.688	30.0096	E
Liriodendron chinense	110.705	29.4146	E
Liriodendron chinense	110.75	30.0422	E
Liriodendron chinense	110.862	26.6366	E
Liriodendron chinense	110.914	26.6146	E
Liriodendron chinense	110.936	31.0669	E
Liriodendron chinense	110.966	31.0658	E
Liriodendron chinense	110.987	31.0553	E
Liriodendron chinense	111.025	30.9738	E
Liriodendron chinense	111.055	26.4036	E
Liriodendron chinense	111.065	31.2909	E
Liriodendron chinense	111.097	26.6064	E
Liriodendron chinense	111.128	25.5514	E
Liriodendron chinense	111.332	25.5728	E
Liriodendron chinense	111.337	28.5518	E
Liriodendron chinense	111.41	28.5688	E
Liriodendron chinense	111.867	25.2104	E
Liriodendron chinense	111.959	26.6687	E
Liriodendron chinense	112.7	27.2663	E
Liriodendron chinense	112.722	27.2761	E
Liriodendron chinense	112.74	27.2511	E
Liriodendron chinense	112.905	31.0814	E
Liriodendron chinense	114.02	25.8905	E
Liriodendron chinense	114.021	28.4605	E
Liriodendron chinense	114.065	31.8242	E
Liriodendron chinense	114.075	29.2828	E
Liriodendron chinense	114.083	31.8193	E
Liriodendron chinense	114.122	31.8521	E
Liriodendron chinense	114.376	30.5411	E
Liriodendron chinense	114.492	30.5098	E
Liriodendron chinense	114.606	28.5397	E
Liriodendron chinense	114.725	27.7755	E
Liriodendron chinense	115.305	29.4153	E
Liriodendron chinense	115.342	31.4049	E
Liriodendron chinense	115.518	31.7564	E
Liriodendron chinense	115.747	31.1013	E
Liriodendron chinense	115.766	31.1641	E
Liriodendron chinense	115.944	29.5333	E
Liriodendron chinense	115.975	29.5564	E
Liriodendron chinense	115.979	29.6003	E
Liriodendron chinense	115.983	29.5491	E
Liriodendron chinense	115.989	29.5745	E
Liriodendron chinense	116.001	29.5875	E
Liriodendron chinense	116.002	29.5642	E
Liriodendron chinense	116.051	29.5619	E
Liriodendron chinense	117.771	30.3092	E
Liriodendron chinense	117.833	28.0165	E
Liriodendron chinense	118.038	30.1116	E
Liriodendron chinense	118.165	30.1174	E
Liriodendron chinense	118.224	29.4169	E
Liriodendron chinense	118.651	29.2318	E
Liriodendron chinense	118.653	29.4691	E
Liriodendron chinense	118.659	29.317	E
Liriodendron chinense	118.84	30.0939	E
Liriodendron chinense	118.868	28.3704	E
Liriodendron chinense	118.874	30.1044	E
Liriodendron chinense	118.889	28.3614	E
Liriodendron chinense	118.894	30.1107	E
Liriodendron chinense	118.896	30.0999	E
Liriodendron chinense	118.925	29.842	E
Liriodendron chinense	118.943	30.0387	E
Liriodendron chinense	118.98	30.3955	E
Liriodendron chinense	119.216	27.9393	E
Liriodendron chinense	119.224	30.1686	E
Liriodendron chinense	119.436	30.3538	E
Liriodendron chinense	119.439	30.4184	E
Liriodendron chinense	119.454	30.3263	E
Liriodendron chinense	119.455	30.3408	E
Liriodendron chinense	119.721	27.9388	E
Liriodendron chinense	120.118	30.2658	E
Liriodendron chinense	120.867	28.0249	E
Liriodendron chinense	121.15	28.3633	E
Liriodendron chinense	103.849	22.3931	E
Liriodendron chinense	104.225	21.9614	E
Liriodendron chinense	103.723	22.3958	E
Liriodendron chinense	109.88	25.6031	E
Liriodendron chinense	104.473	23.2615	E
Liriodendron chinense	102.308	22.8994	E
Liriodendron chinense	103.22	22.9962	E
Liriodendron chinense	108.709	26.4608	E
Liriodendron chinense	120.144	28.5284	E
Liriodendron chinense	118.015	27.7591	E
Liriodendron chinense	110.131	28.3096	E
Liriodendron chinense	105.704	28.4944	E
Liriodendron chinense	108.203	26.3903	E
Liriodendron chinense	107.449	26.2541	E
Liriodendron chinense	114.769	28.8592	E
Liriodendron chinense	115.934	29.5298	E
Liriodendron chinense	114.908	28.9091	E
Liriodendron chinense	115.739	29.5184	E
Liriodendron chinense	119.171	27.8914	E
Liriodendron chinense	117.729	27.8471	E
Liriodendron chinense	106.209	28.3848	E
Liriodendron chinense	118.226	30.2182	E
Liriodendron chinense	104.708	24.496	E
Liriodendron chinense	107.193	28.1436	E
Liriodendron chinense	110.355	30.898	E
Liriodendron chinense	110.563	29.3696	E
Liriodendron chinense	119.282	28.592	E
Liriodendron chinense	110.955	31.0624	E
Liriodendron chinense	119.2	30.1749	E
Liriodendron chinense	107.172	29.043	E
Liriodendron chinense	110.073	29.7056	E
Liriodendron chinense	116.238	27.5634	E
Liriodendron chinense	119.473	30.3316	E
Liriodendron chinense	109.69	30.6121	E
Liriodendron chinense	117.898	26.8521	E
Liriodendron chinense	108.041	27.288	E
Liriodendron chinense	108.763	28.8444	E
Liriodendron chinense	109.707	29.5809	E
Liriodendron chinense	112.649	27.2981	E
Liriodendron chinense	109.998	30.4494	E
Liriodendron chinense	105.573	28.2207	E
Liriodendron chinense	118.968	30.3923	E
Liriodendron chinense	108.694	27.9112	E
Liriodendron chinense	106.093	25.3567	E
Liriodendron chinense	119.399	30.3842	E
Liriodendron chinense	108.761	32.2333	E
Liriodendron chinense	109.737	30.6825	E
Liriodendron chinense	109.794	31.7356	E
Liriodendron chinense	110.413	25.8666	E
Liriodendron chinense	109.809	30.1342	E
Liriodendron chinense	110.743	25.6519	E
Liriodendron chinense	119.907	27.2369	E
Liriodendron chinense	104.586	27.4392	E
Liriodendron chinense	114.282	27.6909	E
Liriodendron chinense	117.676	27.7491	E
Liriodendron chinense	107.362	28.9555	E
Liriodendron chinense	118.141	29.4224	E
Liriodendron chinense	118.175	30.1046	E
Liriodendron chinense	110.07	31.5393	E
Liriodendron chinense	106.652	26.423	E
Liriodendron chinense	108.732	28.8768	E
Liriodendron chinense	114.712	27.7725	E
Liriodendron chinense	108.606	27.947	E
Liriodendron chinense	110.672	26.3646	E
Liriodendron chinense	110.004	29.6599	E
Liriodendron chinense	110.904	26.6123	E
Liriodendron chinense	107.891	30.2318	E
Liriodendron chinense	119.212	29.7565	E
Liriodendron chinense	108.326	28.677	E
Liriodendron chinense	108.034	28.4042	E
Liriodendron chinense	109.742	29.6877	E
Liriodendron chinense	106.693	27.0887	E
Liriodendron chinense	104.839	23.1626	E
Liriodendron chinense	107.276	28.5272	E
Liriodendron chinense	107.89	27.6952	E
Liriodendron chinense	108.721	29.5673	E
Liriodendron chinense	108.898	28.0556	E
Liriodendron chinense	105.745	28.1832	E
Liriodendron chinense	104.632	28.0835	E
Liriodendron chinense	116.895	27.0755	E
Liriodendron chinense	117.735	27.8567	E
Liriodendron chinense	108.06	27.3448	E
Liriodendron chinense	111.085	26.6037	E
Liriodendron chinense	117.318	29.3632	E
Liriodendron chinense	110.668	31.3247	E
Liriodendron chinense	115.735	31.0977	E
Liriodendron chinense	103.907	23.3613	E
Liriodendron chinense	111.074	31.3686	E
Liriodendron chinense	109.464	29.9745	E
Liriodendron chinense	108.932	30.2938	E
Liriodendron chinense	111.856	25.2073	E
Liriodendron chinense	110.404	25.945	E
Liriodendron chinense	111.158	25.4563	E
Liriodendron chinense	109.135	29.6677	E
Liriodendron chinense	110.151	28.9713	E
Liriodendron chinense	111.948	26.666	E
Liriodendron chinense	115.506	31.7527	E
Liriodendron chinense	112.665	27.1213	E
Liriodendron chinense	110.905	30.0422	E
Liriodendron chinense	114.163	28.438	E
Liriodendron chinense	117.759	30.3059	E
Liriodendron chinense	111.043	26.4008	E
Liriodendron chinense	114.113	26.7139	E
Liriodendron chinense	114.207	28.7707	E
Liriodendron chinense	109.161	25.4248	E
Liriodendron chinense	112.889	31.0803	E
Liriodendron chinense	119.897	27.2386	E
Liriodendron chinense	109.142	26.2285	E
Liriodendron chinense	108.855	28.2789	E
Liriodendron chinense	103.313	23.2484	E
Liriodendron chinense	104.819	23.1791	E
Liriodendron chinense	104.768	23.1316	E
Liriodendron chinense	104.679	22.9313	E
Liriodendron chinense	103.952	23.3856	E
Liriodendron chinense	106.405	28.6542	E
Liriodendron chinense	103.58	31.0972	E
Liriodendron chinense	113.975	27.7886	E
Liriodendron chinense	115.769	31.1533	E
Liriodendron chinense	108.061	25.2898	E
Liriodendron chinense	122.148	30.0804	E
Liriodendron chinense	109.388	29.3198	E
Liriodendron chinense	107.423	29.0356	E
Liriodendron chinense	118.414	30.0382	E
Liriodendron chinense	120.022	28.0814	E
Manglietia aromatica	101.873	23.581	Both E and W
Manglietia aromatica	101.919	23.3812	Both E and W
Manglietia aromatica	104.034	22.9474	Both E and W
Manglietia aromatica	104.071	23.0119	Both E and W
Manglietia aromatica	104.083	22.9866	Both E and W
Manglietia aromatica	104.435	23.0608	Both E and W
Manglietia aromatica	104.57	23.2018	Both E and W
Manglietia aromatica	104.792	23.3859	Both E and W
Manglietia aromatica	104.795	23.405	Both E and W
Manglietia aromatica	105.197	23.7756	Both E and W
Manglietia aromatica	105.568	23.2451	Both E and W
Manglietia aromatica	105.614	24.9845	Both E and W
Manglietia aromatica	106.488	24.6163	Both E and W
Manglietia aromatica	106.706	22.3064	Both E and W
Manglietia aromatica	106.753	22.249	Both E and W
Manglietia aromatica	107.986	25.1234	Both E and W
Manglietia aromatica	108.008	25.1477	Both E and W
Manglietia aromatica	108.068	25.4565	Both E and W
Manglietia calcarea	108.069	25.4697	Both E and W
Manglietia calcarea	108	25.233	Both E and W
Manglietia calcarea	108	25.2167	Both E and W
Manglietia calcarea	107.967	25.2167	Both E and W
Manglietia calcarea	107.95	25.2167	Both E and W
Manglietia calcarea	107.933	25.2	Both E and W
Manglietia conifera	101.255	21.9413	E
Manglietia conifera	102.271	22.8853	E
Manglietia conifera	104.603	22.9481	E
Manglietia conifera	104.612	23.0239	E
Manglietia conifera	104.878	24.6728	E
Manglietia conifera	104.962	24.6207	E
Manglietia conifera	105.189	23.638	E
Manglietia conifera	105.495	23.507	E
Manglietia conifera	105.529	23.6343	E
Manglietia conifera	105.612	23.47	E
Manglietia conifera	105.614	24.9845	E
Manglietia conifera	105.616	25.0394	E
Manglietia conifera	105.765	23.1841	E
Manglietia conifera	105.81	24.1282	E
Manglietia conifera	105.811	23.2975	E
Manglietia conifera	105.825	23.5521	E
Manglietia conifera	105.852	23.2873	E
Manglietia conifera	105.996	23.0956	E
Manglietia conifera	106.026	23.2621	E
Manglietia conifera	106.236	23.5704	E
Manglietia conifera	106.336	24.6347	E
Manglietia conifera	106.35	24.5223	E
Manglietia conifera	106.363	24.3414	E
Manglietia conifera	106.365	24.4058	E
Manglietia conifera	106.443	24.5186	E
Manglietia conifera	106.473	24.4166	E
Manglietia conifera	106.557	24.5544	E
Manglietia conifera	106.655	23.8927	E
Manglietia conifera	106.706	22.3064	E
Manglietia conifera	107.5	22.9038	E
Manglietia conifera	107.549	24.6895	E
Manglietia conifera	107.937	25.9259	E
Manglietia conifera	107.954	25.928	E
Manglietia conifera	107.968	25.9344	E
Manglietia conifera	107.973	22.0298	E
Manglietia conifera	107.999	21.7611	E
Manglietia conifera	108.061	26.1001	E
Manglietia conifera	108.079	25.396	E
Manglietia conifera	108.128	25.3561	E
Manglietia conifera	108.149	26.3451	E
Manglietia conifera	108.157	25.3679	E
Manglietia conifera	108.165	26.3616	E
Manglietia conifera	108.175	26.3838	E
Manglietia conifera	108.238	25.5217	E
Manglietia conifera	108.263	26.0431	E
Manglietia conifera	108.309	25.5998	E
Manglietia conifera	108.342	23.5309	E
Manglietia conifera	108.411	23.5261	E
Manglietia conifera	108.634	25.3135	E
Manglietia conifera	108.637	25.3266	E
Manglietia conifera	108.684	25.288	E
Manglietia conifera	108.688	25.2345	E
Manglietia conifera	108.692	25.2704	E
Manglietia conifera	108.726	25.1321	E
Manglietia conifera	108.731	25.1879	E
Manglietia conifera	108.749	25.2315	E
Manglietia conifera	108.779	25.1811	E
Manglietia conifera	108.784	25.139	E
Manglietia conifera	108.837	25.141	E
Manglietia conifera	108.849	25.2065	E
Manglietia conifera	108.874	26.1474	E
Manglietia conifera	108.923	25.6088	E
Manglietia conifera	109.174	25.3953	E
Manglietia conifera	109.265	25.0845	E
Manglietia conifera	109.483	26.0411	E
Manglietia conifera	109.895	25.6544	E
Manglietia conifera	109.907	26.2441	E
Manglietia conifera	109.908	25.7367	E
Manglietia conifera	109.915	25.6347	E
Manglietia conifera	109.927	23.4498	E
Manglietia conifera	109.932	25.513	E
Manglietia conifera	109.942	25.6046	E
Manglietia conifera	109.96	25.6119	E
Manglietia conifera	109.977	25.5924	E
Manglietia conifera	110.07	26.0311	E
Manglietia conifera	110.1	26.4137	E
Manglietia conifera	110.109	23.9439	E
Manglietia conifera	110.112	24.0755	E
Manglietia conifera	110.121	23.9016	E
Manglietia conifera	110.195	24.1425	E
Manglietia conifera	110.21	24.1523	E
Manglietia conifera	110.219	24.0666	E
Manglietia conifera	110.237	24.0806	E
Manglietia conifera	110.24	24.5362	E
Manglietia conifera	110.24	24.1349	E
Manglietia conifera	110.243	27.0407	E
Manglietia conifera	110.25	24.1462	E
Manglietia conifera	110.256	23.928	E
Manglietia conifera	110.27	24.1024	E
Manglietia conifera	110.278	27.1732	E
Manglietia conifera	110.279	26.1534	E
Manglietia conifera	110.287	23.9423	E
Manglietia conifera	110.3	23.0704	E
Manglietia conifera	110.301	26.0901	E
Manglietia conifera	110.328	24.2171	E
Manglietia conifera	110.334	22.954	E
Manglietia conifera	110.353	26.0919	E
Manglietia conifera	110.368	25.5906	E
Manglietia conifera	110.372	22.8226	E
Manglietia conifera	110.379	25.8813	E
Manglietia conifera	110.402	25.8849	E
Manglietia conifera	110.488	25.7804	E
Manglietia conifera	110.493	25.8615	E
Manglietia conifera	110.509	25.902	E
Manglietia conifera	110.515	25.2028	E
Manglietia conifera	110.555	22.5461	E
Manglietia conifera	110.595	25.1081	E
Manglietia conifera	110.598	25.0227	E
Manglietia conifera	110.609	25.0903	E
Manglietia conifera	110.64	26.6544	E
Manglietia conifera	110.642	22.5746	E
Manglietia conifera	110.655	25.2258	E
Manglietia conifera	110.655	22.5475	E
Manglietia conifera	110.696	25.3651	E
Manglietia conifera	110.855	24.1488	E
Manglietia conifera	110.897	25.5411	E
Manglietia conifera	110.924	24.0205	E
Manglietia conifera	110.974	26.3255	E
Manglietia conifera	111.005	26.3838	E
Manglietia conifera	111.019	26.4477	E
Manglietia conifera	111.053	26.4026	E
Manglietia conifera	111.156	24.8142	E
Manglietia conifera	111.413	23.2198	E
Manglietia conifera	111.5	24.7423	E
Manglietia conifera	111.548	24.6297	E
Manglietia conifera	111.658	24.6051	E
Manglietia conifera	111.71	24.1584	E
Manglietia conifera	111.779	24.641	E
Manglietia conifera	111.816	25.2409	E
Manglietia conifera	111.849	24.182	E
Manglietia conifera	111.867	25.2104	E
Manglietia conifera	112.096	24.7249	E
Manglietia conifera	112.138	24.5235	E
Manglietia conifera	112.26	24.4746	E
Manglietia conifera	112.287	24.3665	E
Manglietia conifera	112.922	24.7056	E
Manglietia conifera	112.931	24.9423	E
Manglietia conifera	112.98	24.9818	E
Manglietia conifera	112.993	24.9544	E
Manglietia conifera	113.002	24.9316	E
Manglietia conifera	113.009	24.9633	E
Manglietia conifera	113.042	24.9545	E
Manglietia conifera	113.072	24.9636	E
Manglietia conifera	113.219	25.3552	E
Manglietia conifera	113.227	24.9633	E
Manglietia conifera	113.238	25.036	E
Manglietia conifera	113.385	25.3469	E
Manglietia conifera	113.51	25.8437	E
Manglietia conifera	113.578	25.2679	E
Manglietia conifera	113.591	25.8424	E
Manglietia conifera	113.873	26.2552	E
Manglietia conifera	113.928	25.3367	E
Manglietia conifera	113.955	25.1218	E
Manglietia conifera	113.989	26.4428	E
Manglietia conifera	114.151	26.5968	E
Manglietia conifera	114.158	26.608	E
Manglietia conifera	114.173	26.5773	E
Manglietia conifera	114.208	24.7983	E
Manglietia conifera	104.896	20.7483	E
Manglietia conifera	103.766	22.3529	E
Manglietia conifera	103.779	22.3376	E
Manglietia conifera	105.383	21.0833	E
Manglietia crassipes	104.487	23.2602	Modeling failure
Manglietia crassipes	110.229	24.1864	Modeling failure
Manglietia crassipes	109.163	26.7643	Modeling failure
Manglietia crassipes	110.195	24.136	Modeling failure
Manglietia crassipes	110.24	24.1349	Modeling failure
Manglietia crassipes	110.25	24.1462	Modeling failure
Manglietia dandyi	104.569	22.9199	W
Manglietia dandyi	104.748	23.4672	W
Manglietia dandyi	104.785	23.3721	W
Manglietia dandyi	104.792	23.3859	W
Manglietia dandyi	104.852	22.9453	W
Manglietia dandyi	105.831	24.8899	W
Manglietia dandyi	105.982	23.1194	W
Manglietia dandyi	107.549	24.6895	W
Manglietia dandyi	104.716	22.9412	W
Manglietia dandyi	104.471	23.2771	W
Manglietia dandyi	106.652	24.5792	W
Manglietia dandyi	103.953	22.8163	W
Manglietia dandyi	104.059	23.0046	W
Manglietia dandyi	103.967	22.7846	W
Manglietia dandyi	103.906	22.6933	W
Manglietia dandyi	104.206	23.0318	W
Manglietia dandyi	104.085	22.913	W
Manglietia dandyi	104.041	22.8632	W
Manglietia dandyi	105.805	23.3294	W
Manglietia dandyi	105.842	23.284	W
Manglietia dandyi	104.699	23.3622	W
Manglietia dandyi	104.839	23.3773	W
Manglietia dandyi	104.83	23.3581	W
Manglietia decidua	114.363	27.6017	Modeling failure
Manglietia decidua	110.253	28.7856	Modeling failure
Manglietia decidua	114.92	28.742	Modeling failure
Manglietia decidua	114.389	27.5831	Modeling failure
Manglietia decidua	110.288	28.9579	Modeling failure
Manglietia decidua	110.202	28.8981	Modeling failure
Manglietia duclouxii	103.269	22.8212	E
Manglietia duclouxii	103.703	22.9498	E
Manglietia duclouxii	103.953	23.3041	E
Manglietia duclouxii	103.955	23.2886	E
Manglietia duclouxii	103.956	23.3694	E
Manglietia duclouxii	103.97	22.8136	E
Manglietia duclouxii	103.984	22.8433	E
Manglietia duclouxii	104.212	22.8586	E
Manglietia duclouxii	104.424	22.8047	E
Manglietia duclouxii	104.569	22.9199	E
Manglietia duclouxii	104.603	22.9481	E
Manglietia duclouxii	104.729	22.9466	E
Manglietia duclouxii	104.823	23.3902	E
Manglietia duclouxii	104.852	22.9453	E
Manglietia duclouxii	104.962	24.6207	E
Manglietia duclouxii	105.172	23.7054	E
Manglietia duclouxii	105.495	23.507	E
Manglietia duclouxii	105.615	28.1826	E
Manglietia duclouxii	105.821	28.2397	E
Manglietia duclouxii	105.893	28.5234	E
Manglietia duclouxii	105.945	28.4864	E
Manglietia duclouxii	106.255	28.4405	E
Manglietia fordiana	97.6627	24.6182	E
Manglietia fordiana	98.4763	27.6983	E
Manglietia fordiana	98.5798	28.0379	E
Manglietia fordiana	98.5959	28.0478	E
Manglietia fordiana	98.6279	28.021	E
Manglietia fordiana	98.6808	27.8009	E
Manglietia fordiana	100.127	25.6669	E
Manglietia fordiana	100.4	22.0377	E
Manglietia fordiana	101.255	21.9413	E
Manglietia fordiana	102.379	25.5386	E
Manglietia fordiana	103.318	22.8389	E
Manglietia fordiana	103.671	22.9266	E
Manglietia fordiana	103.706	22.9166	E
Manglietia fordiana	103.751	22.796	E
Manglietia fordiana	104.699	26.844	E
Manglietia fordiana	104.748	23.4672	E
Manglietia fordiana	104.785	23.3721	E
Manglietia fordiana	104.788	23.4646	E
Manglietia fordiana	104.792	23.3859	E
Manglietia fordiana	105.112	24.484	E
Manglietia fordiana	105.495	23.507	E
Manglietia fordiana	105.582	25.0829	E
Manglietia fordiana	105.612	23.47	E
Manglietia fordiana	105.616	25.0394	E
Manglietia fordiana	105.808	23.9169	E
Manglietia fordiana	105.825	23.5521	E
Manglietia fordiana	106.001	28.5401	E
Manglietia fordiana	106.032	28.4486	E
Manglietia fordiana	106.236	24.8357	E
Manglietia fordiana	106.35	24.5223	E
Manglietia fordiana	106.363	24.3414	E
Manglietia fordiana	106.638	23.1355	E
Manglietia fordiana	106.655	23.8927	E
Manglietia fordiana	106.706	22.3064	E
Manglietia fordiana	106.903	22.1257	E
Manglietia fordiana	107.148	28.8944	E
Manglietia fordiana	107.23	28.8886	E
Manglietia fordiana	107.26	28.9206	E
Manglietia fordiana	107.673	21.8703	E
Manglietia fordiana	107.956	26.8127	E
Manglietia fordiana	107.986	25.1234	E
Manglietia fordiana	108.008	25.1477	E
Manglietia fordiana	108.036	28.3874	E
Manglietia fordiana	108.128	25.3561	E
Manglietia fordiana	108.149	26.3451	E
Manglietia fordiana	108.157	25.3679	E
Manglietia fordiana	108.165	26.3616	E
Manglietia fordiana	108.174	22.0576	E
Manglietia fordiana	108.175	26.3838	E
Manglietia fordiana	108.18	26.4994	E
Manglietia fordiana	108.208	22.027	E
Manglietia fordiana	108.263	26.0431	E
Manglietia fordiana	108.305	26.3586	E
Manglietia fordiana	108.309	25.5998	E
Manglietia fordiana	108.318	26.5952	E
Manglietia fordiana	108.411	23.5261	E
Manglietia fordiana	108.412	25.8919	E
Manglietia fordiana	108.446	23.5007	E
Manglietia fordiana	108.634	25.3135	E
Manglietia fordiana	108.66	25.2703	E
Manglietia fordiana	108.701	27.9197	E
Manglietia fordiana	108.701	27.9307	E
Manglietia fordiana	108.71	25.3358	E
Manglietia fordiana	108.749	25.2315	E
Manglietia fordiana	108.874	26.1474	E
Manglietia fordiana	108.923	25.6088	E
Manglietia fordiana	108.991	25.2204	E
Manglietia fordiana	109.16	19.127	E
Manglietia fordiana	109.174	25.3952	E
Manglietia fordiana	109.515	28.5743	E
Manglietia fordiana	109.592	28.3502	E
Manglietia fordiana	109.669	18.8892	E
Manglietia fordiana	109.89	22.5889	E
Manglietia fordiana	109.932	25.513	E
Manglietia fordiana	109.942	25.6046	E
Manglietia fordiana	109.96	25.6119	E
Manglietia fordiana	110.03	25.4202	E
Manglietia fordiana	110.035	24.1487	E
Manglietia fordiana	110.075	25.5413	E
Manglietia fordiana	110.101	25.829	E
Manglietia fordiana	110.112	24.0755	E
Manglietia fordiana	110.219	24.0666	E
Manglietia fordiana	110.24	24.1349	E
Manglietia fordiana	110.24	23.9605	E
Manglietia fordiana	110.245	23.9382	E
Manglietia fordiana	110.25	24.1462	E
Manglietia fordiana	110.256	23.928	E
Manglietia fordiana	110.27	24.1024	E
Manglietia fordiana	110.277	23.9278	E
Manglietia fordiana	110.452	26.2716	E
Manglietia fordiana	110.454	29.3537	E
Manglietia fordiana	110.488	25.7804	E
Manglietia fordiana	110.493	25.8615	E
Manglietia fordiana	110.64	26.6544	E
Manglietia fordiana	110.642	26.6688	E
Manglietia fordiana	110.924	24.0205	E
Manglietia fordiana	111.097	26.6064	E
Manglietia fordiana	111.162	22.2652	E
Manglietia fordiana	111.165	24.3847	E
Manglietia fordiana	111.184	22.2902	E
Manglietia fordiana	111.217	22.3036	E
Manglietia fordiana	111.27	22.2917	E
Manglietia fordiana	111.349	28.6509	E
Manglietia fordiana	111.38	23.1843	E
Manglietia fordiana	111.528	22.7932	E
Manglietia fordiana	111.532	24.6254	E
Manglietia fordiana	111.658	24.6051	E
Manglietia fordiana	111.683	22.3826	E
Manglietia fordiana	111.819	22.5121	E
Manglietia fordiana	111.879	23.3865	E
Manglietia fordiana	111.891	23.4418	E
Manglietia fordiana	111.959	26.6687	E
Manglietia fordiana	112.044	24.2503	E
Manglietia fordiana	112.166	24.8184	E
Manglietia fordiana	112.254	23.5247	E
Manglietia fordiana	112.28	24.3817	E
Manglietia fordiana	112.497	24.8286	E
Manglietia fordiana	112.722	27.2774	E
Manglietia fordiana	112.741	24.1581	E
Manglietia fordiana	112.772	24.9504	E
Manglietia fordiana	112.823	24.8692	E
Manglietia fordiana	112.823	25.1061	E
Manglietia fordiana	112.863	24.9923	E
Manglietia fordiana	112.874	24.762	E
Manglietia fordiana	112.886	24.9881	E
Manglietia fordiana	112.901	25.0075	E
Manglietia fordiana	112.906	21.9816	E
Manglietia fordiana	112.931	24.9423	E
Manglietia fordiana	112.932	24.989	E
Manglietia fordiana	112.964	24.9724	E
Manglietia fordiana	112.98	24.9818	E
Manglietia fordiana	112.993	24.9544	E
Manglietia fordiana	112.994	22.2236	E
Manglietia fordiana	113.009	24.9633	E
Manglietia fordiana	113.02	24.9706	E
Manglietia fordiana	113.026	25.0059	E
Manglietia fordiana	113.044	24.9485	E
Manglietia fordiana	113.072	24.9636	E
Manglietia fordiana	113.076	24.903	E
Manglietia fordiana	113.078	24.8814	E
Manglietia fordiana	113.095	24.9264	E
Manglietia fordiana	113.179	25.0992	E
Manglietia fordiana	113.274	24.4856	E
Manglietia fordiana	113.274	24.9222	E
Manglietia fordiana	113.582	25.6136	E
Manglietia fordiana	113.68	24.4473	E
Manglietia fordiana	113.683	24.3304	E
Manglietia fordiana	113.722	22.9013	E
Manglietia fordiana	113.833	24.7146	E
Manglietia fordiana	113.877	23.6264	E
Manglietia fordiana	113.892	23.647	E
Manglietia fordiana	113.92	25.5336	E
Manglietia fordiana	113.929	22.2477	E
Manglietia fordiana	113.947	23.7444	E
Manglietia fordiana	113.955	25.1218	E
Manglietia fordiana	114.014	23.3318	E
Manglietia fordiana	114.02	25.8905	E
Manglietia fordiana	114.028	23.2867	E
Manglietia fordiana	114.036	25.4238	E
Manglietia fordiana	114.117	26.2181	E
Manglietia fordiana	114.118	23.6462	E
Manglietia fordiana	114.12	24.0125	E
Manglietia fordiana	114.138	22.4444	E
Manglietia fordiana	114.15	22.4123	E
Manglietia fordiana	114.152	23.5088	E
Manglietia fordiana	114.158	26.608	E
Manglietia fordiana	114.173	26.5773	E
Manglietia fordiana	114.184	26.5235	E
Manglietia fordiana	114.191	26.4828	E
Manglietia fordiana	114.195	22.5775	E
Manglietia fordiana	114.206	22.5963	E
Manglietia fordiana	114.231	22.5851	E
Manglietia fordiana	114.245	26.4154	E
Manglietia fordiana	114.278	26.6085	E
Manglietia fordiana	114.282	22.6217	E
Manglietia fordiana	114.329	24.281	E
Manglietia fordiana	114.557	22.532	E
Manglietia fordiana	114.575	28.5784	E
Manglietia fordiana	114.606	28.5397	E
Manglietia fordiana	114.693	24.9312	E
Manglietia fordiana	114.725	27.7755	E
Manglietia fordiana	114.754	24.5279	E
Manglietia fordiana	115.597	25.044	E
Manglietia fordiana	115.823	24.9401	E
Manglietia fordiana	115.831	24.9153	E
Manglietia fordiana	115.936	29.5364	E
Manglietia fordiana	116.002	29.5642	E
Manglietia fordiana	116.04	29.5985	E
Manglietia fordiana	116.339	26.0515	E
Manglietia fordiana	116.569	23.7913	E
Manglietia fordiana	116.61	23.9152	E
Manglietia fordiana	116.891	23.7149	E
Manglietia fordiana	116.965	27.0947	E
Manglietia fordiana	117.018	27.1387	E
Manglietia fordiana	117.159	27.2624	E
Manglietia fordiana	117.196	27.7287	E
Manglietia fordiana	117.49	27.9462	E
Manglietia fordiana	117.498	28.6808	E
Manglietia fordiana	117.69	27.7555	E
Manglietia fordiana	117.724	27.82	E
Manglietia fordiana	117.736	28.8344	E
Manglietia fordiana	117.957	27.6635	E
Manglietia fordiana	118.072	28.9011	E
Manglietia fordiana	118.158	30.1865	E
Manglietia fordiana	118.162	29.2614	E
Manglietia fordiana	118.165	29.4642	E
Manglietia fordiana	118.165	30.1174	E
Manglietia fordiana	118.168	30.1304	E
Manglietia fordiana	118.18	30.1129	E
Manglietia fordiana	118.187	30.1063	E
Manglietia fordiana	118.191	30.12	E
Manglietia fordiana	118.903	28.2951	E
Manglietia fordiana	118.943	30.0387	E
Manglietia fordiana	118.947	30.0625	E
Manglietia fordiana	118.973	28.0739	E
Manglietia fordiana	118.996	28.1106	E
Manglietia fordiana	118.998	30.0427	E
Manglietia fordiana	119.137	27.6938	E
Manglietia fordiana	119.179	28.2495	E
Manglietia fordiana	119.192	27.741	E
Manglietia fordiana	119.216	27.9393	E
Manglietia fordiana	119.219	27.7242	E
Manglietia fordiana	119.224	30.1686	E
Manglietia fordiana	119.279	28.3733	E
Manglietia fordiana	119.389	28.6423	E
Manglietia fordiana	119.494	28.6771	E
Manglietia fordiana	119.576	28.6524	E
Manglietia fordiana	119.613	27.7217	E
Manglietia fordiana	119.662	27.7194	E
Manglietia fordiana	119.69	27.7012	E
Manglietia fordiana	119.758	27.695	E
Manglietia fordiana	119.793	28.2388	E
Manglietia fordiana	119.799	27.6366	E
Manglietia fordiana	119.803	28.2029	E
Manglietia fordiana	119.947	29.4781	E
Manglietia fordiana	120.008	30.1958	E
Manglietia fordiana	120.136	27.5411	E
Manglietia fordiana	120.202	27.5082	E
Manglietia fordiana	122.083	29.9474	E
Manglietia fordiana	108.869	18.7465	E
Manglietia fordiana	108.873	18.6882	E
Manglietia fordiana	108.909	18.7305	E
Manglietia fordiana	109.238	18.4911	E
Manglietia fordiana	109.272	19.0451	E
Manglietia fordiana	109.47	19.4012	E
Manglietia fordiana	109.598	19.2453	E
Manglietia fordiana	109.658	18.7634	E
Manglietia fordiana	109.658	18.8007	E
Manglietia fordiana	109.837	18.7346	E
Manglietia fordiana	109.853	18.713	E
Manglietia fordiana	109.878	18.7193	E
Manglietia fordiana	109.948	18.8027	E
Manglietia fordiana	109.985	19.2241	E
Manglietia fordiana	110.027	18.8167	E
Manglietia fordiana	110.192	18.6748	E
Manglietia fordiana	110.203	18.7399	E
Manglietia fordiana	107.809	16.1337	E
Manglietia fordiana	108.948	12.1192	E
Manglietia fordiana	107.858	15.1311	E
Manglietia forrestii	97.5764	24.7277	W
Manglietia forrestii	97.6627	24.6182	W
Manglietia forrestii	98.3718	27.7249	W
Manglietia forrestii	98.7926	25.2951	W
Manglietia forrestii	100.137	22.0481	W
Manglietia forrestii	100.513	21.509	W
Manglietia forrestii	100.686	21.5861	W
Manglietia forrestii	100.74	24.4896	W
Manglietia forrestii	100.907	22.2678	W
Manglietia forrestii	100.928	22.3382	W
Manglietia forrestii	101.065	22.5101	W
Manglietia forrestii	101.101	22.433	W
Manglietia forrestii	101.57	21.4658	W
Manglietia forrestii	101.919	23.3812	W
Manglietia forrestii	103.527	22.7711	W
Manglietia forrestii	103.703	22.9498	W
Manglietia forrestii	103.711	22.9071	W
Manglietia forrestii	103.797	22.7611	W
Manglietia forrestii	103.974	22.8478	W
Manglietia forrestii	104.569	22.9199	W
Manglietia forrestii	104.603	22.9481	W
Manglietia forrestii	104.729	22.9466	W
Manglietia forrestii	104.792	23.3859	W
Manglietia forrestii	104.843	23.4875	W
Manglietia forrestii	105.172	23.7054	W
Manglietia forrestii	105.815	23.3327	W
Manglietia glaucifolia	108.175	26.3838	No modeling
Manglietia glaucifolia	108.263	26.0431	No modeling
Manglietia glaucifolia	108.005	27.3188	No modeling
Manglietia glaucifolia	108.142	26.3825	No modeling
Manglietia grandis	98.1413	24.6558	W
Manglietia grandis	101.562	23.8502	W
Manglietia grandis	101.86	24.114	W
Manglietia grandis	103.984	22.8433	W
Manglietia grandis	104.005	22.8332	W
Manglietia grandis	104.488	23.1094	W
Manglietia grandis	104.496	23.0977	W
Manglietia grandis	104.692	23.3645	W
Manglietia grandis	104.734	22.9134	W
Manglietia grandis	104.792	23.3859	W
Manglietia grandis	104.809	23.1854	W
Manglietia grandis	104.847	23.1657	W
Manglietia grandis	105.05	23.3739	W
Manglietia grandis	106.121	25.3622	W
Manglietia hongheensis	103.009	23.0043	No modeling
Manglietia hongheensis	102.949	23.0326	No modeling
Manglietia hookeri	97.6627	24.6182	W
Manglietia hookeri	97.7071	24.7595	W
Manglietia hookeri	97.7358	24.8148	W
Manglietia hookeri	98.6125	24.6611	W
Manglietia hookeri	98.6821	25.2729	W
Manglietia hookeri	99.6169	24.2034	W
Manglietia hookeri	99.6264	24.2249	W
Manglietia hookeri	99.7499	24.0975	W
Manglietia hookeri	100.047	24.4855	W
Manglietia hookeri	100.458	22.2365	W
Manglietia hookeri	100.513	21.509	W
Manglietia hookeri	100.568	22.061	W
Manglietia hookeri	100.654	24.3898	W
Manglietia hookeri	100.998	24.5128	W
Manglietia hookeri	106.121	25.3622	W
Manglietia hookeri	98.1	24.6	W
Manglietia hookeri	99.046	19.907	W
Manglietia insignis	98.284	25.3297	W
Manglietia insignis	98.3092	27.6885	W
Manglietia insignis	98.3422	27.8789	W
Manglietia insignis	98.3555	27.6966	W
Manglietia insignis	98.4809	27.7618	W
Manglietia insignis	98.4915	25.1587	W
Manglietia insignis	98.578	27.7207	W
Manglietia insignis	98.5904	25.5598	W
Manglietia insignis	98.5959	28.0478	W
Manglietia insignis	98.6279	28.021	W
Manglietia insignis	98.649	28.0006	W
Manglietia insignis	98.6723	26.088	W
Manglietia insignis	98.6762	27.7382	W
Manglietia insignis	98.6957	25.9407	W
Manglietia insignis	98.7506	24.1788	W
Manglietia insignis	98.7654	25.9419	W
Manglietia insignis	98.7926	25.2951	W
Manglietia insignis	98.867	26.8753	W
Manglietia insignis	98.9161	27.4201	W
Manglietia insignis	99.021	23.7058	W
Manglietia insignis	99.1751	25.2757	W
Manglietia insignis	99.223	24.0094	W
Manglietia insignis	99.455	23.7448	W
Manglietia insignis	99.6821	24.1809	W
Manglietia insignis	99.716	24.1185	W
Manglietia insignis	99.7474	24.1962	W
Manglietia insignis	99.7971	23.7071	W
Manglietia insignis	99.9343	25.6265	W
Manglietia insignis	100.127	25.6669	W
Manglietia insignis	100.265	23.9547	W
Manglietia insignis	100.509	24.7393	W
Manglietia insignis	100.612	21.9417	W
Manglietia insignis	100.649	24.428	W
Manglietia insignis	100.686	21.5861	W
Manglietia insignis	100.712	24.5116	W
Manglietia insignis	100.74	24.4896	W
Manglietia insignis	100.744	24.4053	W
Manglietia insignis	100.772	24.3816	W
Manglietia insignis	100.8	24.3446	W
Manglietia insignis	101.091	24.4088	W
Manglietia insignis	101.185	24.44	W
Manglietia insignis	101.873	23.581	W
Manglietia insignis	101.875	26.9279	W
Manglietia insignis	101.919	23.3812	W
Manglietia insignis	102.03	23.9181	W
Manglietia insignis	102.085	27.2352	W
Manglietia insignis	102.534	23.4407	W
Manglietia insignis	103.225	22.7865	W
Manglietia insignis	103.317	22.8301	W
Manglietia insignis	103.708	22.9701	W
Manglietia insignis	103.806	23.9623	W
Manglietia insignis	103.911	23.3215	W
Manglietia insignis	103.915	23.3648	W
Manglietia insignis	103.953	23.3041	W
Manglietia insignis	103.956	23.3694	W
Manglietia insignis	103.97	22.8133	W
Manglietia insignis	103.978	22.8583	W
Manglietia insignis	103.99	22.8416	W
Manglietia insignis	103.998	22.8653	W
Manglietia insignis	104.005	22.8332	W
Manglietia insignis	104.071	23.0119	W
Manglietia insignis	104.384	22.8051	W
Manglietia insignis	104.569	22.9199	W
Manglietia insignis	104.603	22.9481	W
Manglietia insignis	104.673	23.0157	W
Manglietia insignis	104.852	22.9453	W
Manglietia insignis	105.155	23.6991	W
Manglietia insignis	105.172	23.7054	W
Manglietia insignis	106.326	27.3049	W
Manglietia insignis	106.446	28.5784	W
Manglietia insignis	106.706	22.3064	W
Manglietia insignis	106.903	22.1257	W
Manglietia insignis	106.984	25.775	W
Manglietia insignis	107.206	28.2462	W
Manglietia insignis	107.614	29.1579	W
Manglietia insignis	107.956	25.2454	W
Manglietia insignis	107.972	27.0976	W
Manglietia insignis	108.036	28.3874	W
Manglietia insignis	108.052	27.1923	W
Manglietia insignis	108.165	26.3616	W
Manglietia insignis	108.175	26.3838	W
Manglietia insignis	108.18	26.4994	W
Manglietia insignis	108.25	26.4701	W
Manglietia insignis	108.263	26.0431	W
Manglietia insignis	108.309	25.5998	W
Manglietia insignis	108.659	25.2704	W
Manglietia insignis	108.701	27.9197	W
Manglietia insignis	109.174	25.3953	W
Manglietia insignis	109.809	25.4994	W
Manglietia insignis	109.908	25.7367	W
Manglietia insignis	109.932	25.513	W
Manglietia insignis	109.942	25.6046	W
Manglietia insignis	110.097	26.1892	W
Manglietia insignis	110.626	26.6494	W
Manglietia insignis	110.64	26.6544	W
Manglietia insignis	111.055	26.4036	W
Manglietia insignis	111.097	26.6064	W
Manglietia insignis	112.772	24.9504	W
Manglietia insignis	98.5732	26.1503	W
Manglietia insignis	91.8708	25.5489	W
Manglietia insignis	98.5241	17.5811	W
Manglietia insignis	98.5651	25.9872	W
Manglietia insignis	101.031	16.9891	W
Manglietia insignis	91.93	25.57	W
Manglietia insignis	91.7	25.3	W
Manglietia insignis	98.4833	25.9667	W
Manglietia insignis	98.8	26.3833	W
Manglietia kwangtungensis	108.749	25.2315	E
Manglietia kwangtungensis	110.788	24.1619	E
Manglietia kwangtungensis	111.114	24.5034	E
Manglietia kwangtungensis	111.38	23.1843	E
Manglietia kwangtungensis	111.515	23.3939	E
Manglietia kwangtungensis	111.625	23.652	E
Manglietia kwangtungensis	111.698	24.2247	E
Manglietia kwangtungensis	111.849	24.182	E
Manglietia kwangtungensis	111.879	23.3865	E
Manglietia kwangtungensis	111.891	23.4418	E
Manglietia kwangtungensis	111.942	22.7268	E
Manglietia kwangtungensis	111.979	24.2041	E
Manglietia kwangtungensis	112.044	24.2503	E
Manglietia kwangtungensis	112.28	24.3817	E
Manglietia kwangtungensis	112.407	24.2376	E
Manglietia kwangtungensis	112.481	23.1762	E
Manglietia kwangtungensis	112.562	23.2309	E
Manglietia kwangtungensis	112.787	24.9545	E
Manglietia kwangtungensis	112.823	24.8692	E
Manglietia kwangtungensis	112.823	24.7875	E
Manglietia kwangtungensis	112.871	24.9563	E
Manglietia kwangtungensis	112.931	24.9423	E
Manglietia kwangtungensis	112.932	24.989	E
Manglietia kwangtungensis	112.988	25.0208	E
Manglietia kwangtungensis	113.022	25.2237	E
Manglietia kwangtungensis	113.042	24.9545	E
Manglietia kwangtungensis	113.076	24.903	E
Manglietia kwangtungensis	113.14	24.2615	E
Manglietia kwangtungensis	113.162	24.7752	E
Manglietia kwangtungensis	113.299	25.0573	E
Manglietia kwangtungensis	113.309	24.4344	E
Manglietia kwangtungensis	113.361	25.1869	E
Manglietia kwangtungensis	113.37	25.2429	E
Manglietia kwangtungensis	113.411	24.8752	E
Manglietia kwangtungensis	113.503	24.0736	E
Manglietia kwangtungensis	113.578	25.2679	E
Manglietia kwangtungensis	113.62	25.2886	E
Manglietia kwangtungensis	113.68	24.4473	E
Manglietia kwangtungensis	113.788	23.754	E
Manglietia kwangtungensis	113.863	23.6387	E
Manglietia longipedunculata	114.263	23.7338	No modeling
Manglietia oblonga	110.692	25.6084	No modeling
Manglietia oblonga	110.193	25.285	No modeling
Manglietia pachyphylla	109.942	25.6046	Modeling failure
Manglietia pachyphylla	111.891	23.4418	Modeling failure
Manglietia pachyphylla	112.933	22.2421	Modeling failure
Manglietia pachyphylla	112.953	22.2328	Modeling failure
Manglietia pachyphylla	112.969	22.225	Modeling failure
Manglietia pachyphylla	113.791	23.4961	Modeling failure
Manglietia pachyphylla	113.86	23.6189	Modeling failure
Manglietia pachyphylla	113.948	23.7448	Modeling failure
Manglietia pachyphylla	114.045	23.9294	Modeling failure
Manglietia pachyphylla	114.157	24.1107	Modeling failure
Manglietia patungensis	103.356	29.5743	E
Manglietia patungensis	106.339	28.7166	E
Manglietia patungensis	106.435	28.6441	E
Manglietia patungensis	107.059	29.014	E
Manglietia patungensis	107.062	29.0959	E
Manglietia patungensis	107.078	28.9394	E
Manglietia patungensis	107.115	28.9945	E
Manglietia patungensis	107.132	28.9699	E
Manglietia patungensis	107.134	29.0554	E
Manglietia patungensis	107.203	29.0549	E
Manglietia patungensis	109.007	30.1468	E
Manglietia patungensis	109.047	30.1085	E
Manglietia patungensis	109.055	30.027	E
Manglietia patungensis	109.228	30.174	E
Manglietia patungensis	109.328	29.1604	E
Manglietia patungensis	109.926	29.7072	E
Manglietia patungensis	110.036	29.6764	E
Manglietia patungensis	110.117	26.4194	E
Manglietia patungensis	110.205	28.8054	E
Manglietia patungensis	110.256	28.7944	E
Manglietia patungensis	110.276	28.7998	E
Manglietia patungensis	110.337	30.8387	E
Manglietia patungensis	110.408	31.5201	E
Manglietia patungensis	110.441	29.3211	E
Manglietia patungensis	114.572	28.5519	E
Manglietia patungensis	114.606	28.5397	E
Manglietia rufibarbata	98.8017	24.8416	W
Manglietia rufibarbata	101.056	22.7487	W
Manglietia rufibarbata	104.487	23.2602	W
Manglietia rufibarbata	104.569	22.9199	W
Manglietia rufibarbata	104.603	22.9481	W
Manglietia rufibarbata	104.648	22.9747	W
Manglietia rufibarbata	104.689	22.9347	W
Manglietia rufibarbata	104.698	23.355	W
Manglietia rufibarbata	104.748	23.4672	W
Manglietia rufibarbata	104.785	23.3721	W
Manglietia rufibarbata	104.792	23.3859	W
Manglietia rufibarbata	104.852	22.9453	W
Manglietia rufibarbata	107.218	16.3064	W
Manglietia rufibarbata	107.486	16.0772	W
Manglietia szechuanica	102.677	30.0467	E
Manglietia szechuanica	103.353	29.562	E
Manglietia szechuanica	103.356	29.5743	E
Manglietia szechuanica	103.38	29.5806	E
Manglietia szechuanica	103.382	29.5495	E
Manglietia szechuanica	103.393	29.5579	E
Manglietia szechuanica	103.522	29.6978	E
Manglietia szechuanica	103.614	28.517	E
Manglietia szechuanica	103.646	28.4909	E
Manglietia szechuanica	103.821	29.0822	E
Manglietia szechuanica	104.037	28.789	E
Manglietia szechuanica	104.073	28.86	E
Manglietia szechuanica	104.081	28.3831	E
Manglietia szechuanica	105.571	28.284	E
Manglietia szechuanica	105.766	28.2662	E
Manglietia szechuanica	105.78	28.2302	E
Manglietia szechuanica	106.479	28.6354	E
Manglietia szechuanica	106.547	28.4598	E
Manglietia szechuanica	107.203	29.0549	E
Manglietia szechuanica	104.487	23.2602	E
Michelia angustioblonga	107.411	25.3024	Modeling failure
Michelia angustioblonga	107.412	25.3411	Modeling failure
Michelia angustioblonga	107.912	25.254	Modeling failure
Michelia angustioblonga	107.921	25.1275	Modeling failure
Michelia angustioblonga	107.98	25.0586	Modeling failure
Michelia angustioblonga	107.989	25.0641	Modeling failure
Michelia angustioblonga	108.04	25.2402	Modeling failure
Michelia angustioblonga	108.066	25.4544	Modeling failure
Michelia cavaleriei	103.558	30.8566	E
Michelia cavaleriei	104.162	28.4116	E
Michelia cavaleriei	104.692	23.3645	E
Michelia cavaleriei	106.35	24.5223	E
Michelia cavaleriei	107.012	26.0613	E
Michelia cavaleriei	107.572	25.934	E
Michelia cavaleriei	107.623	25.9245	E
Michelia cavaleriei	107.67	25.9984	E
Michelia cavaleriei	107.755	25.262	E
Michelia cavaleriei	108.18	26.5002	E
Michelia cavaleriei	108.526	25.6331	E
Michelia cavaleriei	108.692	25.2704	E
Michelia cavaleriei	108.739	27.8901	E
Michelia cavaleriei	108.781	27.8488	E
Michelia cavaleriei	108.924	27.8739	E
Michelia cavaleriei	109.357	26.5009	E
Michelia cavaleriei	111.017	26.4142	E
Michelia cavaleriei	111.042	26.5402	E
Michelia cavaleriei	111.825	25.2503	E
Michelia cavaleriei	114.062	25.9216	E
Michelia cavaleriei	114.467	24.5128	E
Michelia cavaleriei	114.578	24.6772	E
Michelia cavaleriei	106.336	24.6347	E
Michelia cavaleriei	106.416	24.4524	E
Michelia cavaleriei	106.704	27.0914	E
Michelia cavaleriei	107.187	26.2846	E
Michelia cavaleriei	107.231	27.2373	E
Michelia cavaleriei	107.238	26.0916	E
Michelia cavaleriei	107.506	25.0081	E
Michelia cavaleriei	107.647	26.986	E
Michelia cavaleriei	107.968	25.9344	E
Michelia cavaleriei	107.995	26.3525	E
Michelia cavaleriei	108.107	26.1951	E
Michelia cavaleriei	108.165	26.3616	E
Michelia cavaleriei	108.175	26.3838	E
Michelia cavaleriei	108.25	26.4701	E
Michelia cavaleriei	108.263	26.0431	E
Michelia cavaleriei	108.309	25.5998	E
Michelia cavaleriei	108.577	30.2846	E
Michelia cavaleriei	108.593	27.8618	E
Michelia cavaleriei	108.613	30.0939	E
Michelia cavaleriei	108.624	25.8301	E
Michelia cavaleriei	108.634	25.3135	E
Michelia cavaleriei	108.643	27.9259	E
Michelia cavaleriei	108.65	27.9181	E
Michelia cavaleriei	108.695	28.0112	E
Michelia cavaleriei	108.701	27.9197	E
Michelia cavaleriei	108.748	29.914	E
Michelia cavaleriei	108.779	25.1811	E
Michelia cavaleriei	108.791	26.2112	E
Michelia cavaleriei	108.813	27.8833	E
Michelia cavaleriei	108.831	26.2793	E
Michelia cavaleriei	108.836	25.141	E
Michelia cavaleriei	108.874	26.1474	E
Michelia cavaleriei	109.007	30.1468	E
Michelia cavaleriei	109.055	30.027	E
Michelia cavaleriei	109.087	30.0362	E
Michelia cavaleriei	109.174	25.3953	E
Michelia cavaleriei	109.222	25.8111	E
Michelia cavaleriei	109.245	30.0701	E
Michelia cavaleriei	109.248	25.7694	E
Michelia cavaleriei	109.283	26.3455	E
Michelia cavaleriei	109.308	29.6635	E
Michelia cavaleriei	109.454	25.4852	E
Michelia cavaleriei	109.554	27.533	E
Michelia cavaleriei	109.794	25.5166	E
Michelia cavaleriei	109.809	25.4994	E
Michelia cavaleriei	109.871	25.732	E
Michelia cavaleriei	109.895	25.6544	E
Michelia cavaleriei	109.907	26.2441	E
Michelia cavaleriei	109.908	25.7367	E
Michelia cavaleriei	109.916	25.6081	E
Michelia cavaleriei	109.919	26.2945	E
Michelia cavaleriei	109.932	25.513	E
Michelia cavaleriei	109.942	25.6046	E
Michelia cavaleriei	109.96	25.6117	E
Michelia cavaleriei	109.977	25.5915	E
Michelia cavaleriei	109.979	25.6543	E
Michelia cavaleriei	109.992	25.6551	E
Michelia cavaleriei	110.095	29.7859	E
Michelia cavaleriei	110.1	26.4137	E
Michelia cavaleriei	110.1	25.8616	E
Michelia cavaleriei	110.126	23.9787	E
Michelia cavaleriei	110.128	23.9027	E
Michelia cavaleriei	110.205	28.8054	E
Michelia cavaleriei	110.216	29.2621	E
Michelia cavaleriei	110.228	24.1751	E
Michelia cavaleriei	110.235	27.1753	E
Michelia cavaleriei	110.25	24.1462	E
Michelia cavaleriei	110.268	27.1703	E
Michelia cavaleriei	110.328	24.2171	E
Michelia cavaleriei	110.379	25.8813	E
Michelia cavaleriei	110.42	27.3132	E
Michelia cavaleriei	110.424	25.9515	E
Michelia cavaleriei	110.452	26.2716	E
Michelia cavaleriei	110.476	29.3597	E
Michelia cavaleriei	110.493	25.8615	E
Michelia cavaleriei	110.497	25.8895	E
Michelia cavaleriei	110.509	25.902	E
Michelia cavaleriei	110.588	26.5614	E
Michelia cavaleriei	110.595	25.1081	E
Michelia cavaleriei	110.609	25.0903	E
Michelia cavaleriei	110.611	30.0242	E
Michelia cavaleriei	110.626	26.6494	E
Michelia cavaleriei	110.636	25.0741	E
Michelia cavaleriei	110.64	26.6544	E
Michelia cavaleriei	110.642	26.6688	E
Michelia cavaleriei	110.672	26.029	E
Michelia cavaleriei	110.683	26.0336	E
Michelia cavaleriei	110.689	26.5078	E
Michelia cavaleriei	110.736	26.3347	E
Michelia cavaleriei	110.859	26.0606	E
Michelia cavaleriei	110.962	25.9415	E
Michelia cavaleriei	110.984	26.3384	E
Michelia cavaleriei	111.004	26.0432	E
Michelia cavaleriei	111.005	26.3838	E
Michelia cavaleriei	111.053	26.4026	E
Michelia cavaleriei	111.072	26.643	E
Michelia cavaleriei	111.097	26.6064	E
Michelia cavaleriei	111.448	28.7965	E
Michelia cavaleriei	111.5	24.7423	E
Michelia cavaleriei	112.931	24.9423	E
Michelia cavaleriei	112.98	24.9818	E
Michelia cavaleriei	112.988	25.0208	E
Michelia chapensis	103.703	22.9498	E
Michelia chapensis	103.97	22.8133	E
Michelia chapensis	104.013	23.0508	E
Michelia chapensis	104.02	22.8594	E
Michelia chapensis	104.117	22.9718	E
Michelia chapensis	104.569	22.9199	E
Michelia chapensis	104.694	23.3654	E
Michelia chapensis	104.698	23.355	E
Michelia chapensis	104.792	23.3859	E
Michelia chapensis	105.031	27.3532	E
Michelia chapensis	106.218	23.5724	E
Michelia chapensis	108.238	25.5217	E
Michelia chapensis	108.252	25.662	E
Michelia chapensis	108.634	25.3135	E
Michelia chapensis	108.701	27.9197	E
Michelia chapensis	108.779	25.1811	E
Michelia chapensis	108.893	26.3105	E
Michelia chapensis	108.923	25.6088	E
Michelia chapensis	109.286	28.6416	E
Michelia chapensis	109.599	25.7114	E
Michelia chapensis	109.839	26.0751	E
Michelia chapensis	109.915	25.6347	E
Michelia chapensis	109.919	26.2945	E
Michelia chapensis	109.941	26.29	E
Michelia chapensis	110.035	24.1487	E
Michelia chapensis	110.058	29.7443	E
Michelia chapensis	110.066	29.7332	E
Michelia chapensis	110.092	29.7337	E
Michelia chapensis	110.112	24.0755	E
Michelia chapensis	110.126	23.9787	E
Michelia chapensis	110.128	23.9027	E
Michelia chapensis	110.228	24.1751	E
Michelia chapensis	110.25	24.1462	E
Michelia chapensis	110.254	28.7403	E
Michelia chapensis	110.27	24.1364	E
Michelia chapensis	110.329	24.2294	E
Michelia chapensis	110.441	29.3211	E
Michelia chapensis	110.609	25.0903	E
Michelia chapensis	110.625	29.3737	E
Michelia chapensis	110.912	26.6341	E
Michelia chapensis	110.934	24.7641	E
Michelia chapensis	111.332	25.5728	E
Michelia chapensis	111.409	28.6192	E
Michelia chapensis	111.467	24.5986	E
Michelia chapensis	111.532	24.6254	E
Michelia chapensis	111.968	23.9007	E
Michelia chapensis	112.28	24.3817	E
Michelia chapensis	112.353	24.0925	E
Michelia chapensis	112.415	25.0211	E
Michelia chapensis	112.931	24.9423	E
Michelia chapensis	113.031	25.0325	E
Michelia chapensis	113.147	25.195	E
Michelia chapensis	113.219	25.3552	E
Michelia chapensis	113.615	25.7347	E
Michelia chapensis	113.928	25.3367	E
Michelia chapensis	113.943	25.4124	E
Michelia chapensis	113.955	25.1218	E
Michelia chapensis	114.02	25.8905	E
Michelia chapensis	114.093	25.9625	E
Michelia chapensis	114.123	26.549	E
Michelia chapensis	114.158	26.608	E
Michelia chapensis	114.158	26.023	E
Michelia chapensis	114.173	26.5773	E
Michelia chapensis	114.18	26.6517	E
Michelia chapensis	114.184	26.5235	E
Michelia chapensis	114.242	25.6334	E
Michelia chapensis	114.25	27.499	E
Michelia chapensis	114.267	24.7312	E
Michelia chapensis	114.371	24.3773	E
Michelia chapensis	114.468	24.5133	E
Michelia chapensis	114.469	24.5506	E
Michelia chapensis	114.483	28.4808	E
Michelia chapensis	114.486	24.5556	E
Michelia chapensis	114.603	23.7261	E
Michelia chapensis	114.606	28.5397	E
Michelia chapensis	114.684	25.0133	E
Michelia chapensis	114.698	25.0393	E
Michelia chapensis	114.725	27.7755	E
Michelia chapensis	115.091	28.8969	E
Michelia chapensis	115.233	29.0603	E
Michelia chapensis	115.298	25.4978	E
Michelia chapensis	104.915	20.7469	E
Michelia chapensis	105.71	20.255	E
Michelia chapensis	105.601	20.3498	E
Michelia chapensis	105.667	20.2833	E
Michelia chapensis	105.633	20.3	E
Michelia chapensis	105.583	20.35	E
Michelia chapensis	103.833	22.3333	E
Michelia compressa	120.783	22.13	Both E and W
Michelia compressa	120.796	22.1248	Both E and W
Michelia compressa	120.854	22.137	Both E and W
Michelia compressa	120.898	23.8965	Both E and W
Michelia compressa	121.314	24.5872	Both E and W
Michelia compressa	121.403	25.0805	Both E and W
Michelia compressa	121.52	22.0805	Both E and W
Michelia compressa	121.524	24.7791	Both E and W
Michelia compressa	121.751	25.0287	Both E and W
Michelia compressa	121.304	24.6182	Both E and W
Michelia compressa	121.042	24.7161	Both E and W
Michelia compressa	121.536	25.1774	Both E and W
Michelia compressa	121.128	24.6899	Both E and W
Michelia compressa	120.672	22.8934	Both E and W
Michelia compressa	121.296	24.6656	Both E and W
Michelia compressa	121.478	24.5755	Both E and W
Michelia compressa	121.556	24.8445	Both E and W
Michelia compressa	121.632	24.1738	Both E and W
Michelia compressa	121.542	24.8578	Both E and W
Michelia compressa	121.61	24.657	Both E and W
Michelia compressa	120.804	23.8495	Both E and W
Michelia compressa	120.472	23.4829	Both E and W
Michelia compressa	120.564	23.4528	Both E and W
Michelia compressa	120.976	24.2261	Both E and W
Michelia compressa	120.583	23.4353	Both E and W
Michelia compressa	121.269	24.6913	Both E and W
Michelia compressa	121.429	24.7931	Both E and W
Michelia compressa	121.253	24.8489	Both E and W
Michelia compressa	135.801	35.0289	Both E and W
Michelia compressa	121.086	24.6102	Both E and W
Michelia compressa	121.822	24.9688	Both E and W
Michelia compressa	121.645	24.6526	Both E and W
Michelia compressa	121.023	24.525	Both E and W
Michelia compressa	121.673	25.0469	Both E and W
Michelia compressa	121.521	24.6404	Both E and W
Michelia compressa	121.542	24.9583	Both E and W
Michelia compressa	121.52	24.8547	Both E and W
Michelia compressa	120.944	24.2806	Both E and W
Michelia compressa	121.107	24.7647	Both E and W
Michelia compressa	120.717	23.481	Both E and W
Michelia compressa	121.501	25.17	Both E and W
Michelia compressa	121.302	24.9528	Both E and W
Michelia compressa	120.791	24.1754	Both E and W
Michelia compressa	120.727	24.2395	Both E and W
Michelia compressa	121.179	22.8727	Both E and W
Michelia compressa	121.554	24.9922	Both E and W
Michelia compressa	120.912	24.7061	Both E and W
Michelia compressa	121.045	24.8037	Both E and W
Michelia compressa	124.18	24.4227	Both E and W
Michelia compressa	135.681	34.7656	Both E and W
Michelia compressa	134.183	33.25	Both E and W
Michelia compressa	133.679	34.5697	Both E and W
Michelia compressa	135.841	34.5623	Both E and W
Michelia compressa	134.183	33.2667	Both E and W
Michelia compressa	132.556	32.731	Both E and W
Michelia compressa	133.033	33.0333	Both E and W
Michelia compressa	133.983	33.4667	Both E and W
Michelia compressa	135.849	34.5524	Both E and W
Michelia compressa	124.2	24.42	Both E and W
Michelia compressa	123.8	24.4	Both E and W
Michelia compressa	133.456	33.4208	Both E and W
Michelia compressa	132.731	32.9292	Both E and W
Michelia compressa	135.183	34.7	Both E and W
Michelia compressa	130.5	30.3667	Both E and W
Michelia compressa	133.052	33.3465	Both E and W
Michelia compressa	133.234	33.3076	Both E and W
Michelia compressa	130.766	32.215	Both E and W
Michelia compressa	135.067	34.6833	Both E and W
Michelia compressa	135.067	34.7	Both E and W
Michelia compressa	134.131	33.3042	Both E and W
Michelia compressa	133.694	33.5375	Both E and W
Michelia compressa	133.769	33.6875	Both E and W
Michelia compressa	135.943	33.632	Both E and W
Michelia compressa	130.251	31.39	Both E and W
Michelia compressa	134.175	33.2757	Both E and W
Michelia crassipes	107.956	25.2454	E
Michelia crassipes	107.976	25.4209	E
Michelia crassipes	107.989	25.0641	E
Michelia crassipes	108.113	25.4848	E
Michelia crassipes	108.128	25.3561	E
Michelia crassipes	108.157	25.3679	E
Michelia crassipes	108.338	25.7721	E
Michelia crassipes	108.374	25.6556	E
Michelia crassipes	108.434	25.6765	E
Michelia crassipes	108.624	25.8301	E
Michelia crassipes	108.749	25.2315	E
Michelia crassipes	108.779	25.1811	E
Michelia crassipes	108.872	25.141	E
Michelia crassipes	108.923	25.6088	E
Michelia crassipes	109.154	26.2232	E
Michelia crassipes	109.806	26.2749	E
Michelia crassipes	109.839	26.0751	E
Michelia crassipes	109.846	25.725	E
Michelia crassipes	109.871	25.732	E
Michelia crassipes	109.941	26.29	E
Michelia crassipes	110.103	26.4031	E
Michelia crassipes	110.483	25.7748	E
Michelia crassipes	110.588	26.5614	E
Michelia crassipes	111.004	26.0432	E
Michelia crassipes	111.723	25.9817	E
Michelia crassipes	111.825	25.2503	E
Michelia crassipes	111.959	26.6687	E
Michelia crassipes	112.589	27.263	E
Michelia crassipes	112.65	27.2365	E
Michelia crassipes	112.668	27.2645	E
Michelia crassipes	112.722	27.2774	E
Michelia crassipes	112.79	27.1327	E
Michelia crassipes	112.922	24.7056	E
Michelia crassipes	113.076	24.903	E
Michelia crassipes	113.21	24.975	E
Michelia crassipes	113.385	25.3469	E
Michelia crassipes	113.892	23.647	E
Michelia crassipes	114.004	26.5326	E
Michelia crassipes	114.008	26.5212	E
Michelia crassipes	114.739	24.421	E
Michelia crassipes	114.814	24.3584	E
Michelia doltsopa	94.5239	28.6214	W
Michelia doltsopa	95.1353	29.371	W
Michelia doltsopa	95.1783	29.2202	W
Michelia doltsopa	95.3591	29.309	W
Michelia doltsopa	95.4505	29.474	W
Michelia doltsopa	95.634	28.7288	W
Michelia doltsopa	95.764	29.4758	W
Michelia doltsopa	96.8166	28.2365	W
Michelia doltsopa	97.0604	28.4592	W
Michelia doltsopa	98.2755	25.5026	W
Michelia doltsopa	98.3092	27.6885	W
Michelia doltsopa	98.3233	28.0376	W
Michelia doltsopa	98.3422	27.8789	W
Michelia doltsopa	98.3718	27.7249	W
Michelia doltsopa	98.6695	26.0918	W
Michelia doltsopa	98.6903	25.9752	W
Michelia doltsopa	98.7195	25.9621	W
Michelia doltsopa	98.7506	24.1788	W
Michelia doltsopa	98.7763	24.8446	W
Michelia doltsopa	98.7978	27.9745	W
Michelia doltsopa	98.8017	24.8416	W
Michelia doltsopa	98.8241	25.9881	W
Michelia doltsopa	98.8292	24.5668	W
Michelia doltsopa	98.8748	26.9076	W
Michelia doltsopa	99.1742	24.0466	W
Michelia doltsopa	99.6476	24.1148	W
Michelia doltsopa	99.6667	24.1821	W
Michelia doltsopa	99.7015	24.1412	W
Michelia doltsopa	99.7156	24.1411	W
Michelia doltsopa	100.049	23.6904	W
Michelia doltsopa	100.265	23.9548	W
Michelia doltsopa	100.309	24.9074	W
Michelia doltsopa	96.5	28.17	W
Michelia doltsopa	98.4134	25.8305	W
Michelia doltsopa	98.5651	25.9872	W
Michelia doltsopa	95.927	28.1557	W
Michelia doltsopa	91.8929	26.8713	W
Michelia doltsopa	83.9386	28.2531	W
Michelia doltsopa	94.4752	25.2498	W
Michelia doltsopa	90.43	27.51	W
Michelia doltsopa	84.12	28.39	W
Michelia doltsopa	96.9933	27.5344	W
Michelia doltsopa	93.7851	21.4029	W
Michelia doltsopa	88.5	27.75	W
Michelia floribunda	95.1353	29.371	W
Michelia floribunda	95.634	28.7288	W
Michelia floribunda	97.6627	24.6182	W
Michelia floribunda	98.3092	27.6885	W
Michelia floribunda	98.3422	27.8789	W
Michelia floribunda	98.3554	27.7628	W
Michelia floribunda	98.4915	25.1587	W
Michelia floribunda	98.5739	25.1758	W
Michelia floribunda	98.6332	26.016	W
[truncated: 2,306 more rows]
