# Supplementary material for: Differential distribution shifts in two subregions of East Asian subtropical evergreen broadleaved forests—a case of Magnoliaceae
Source: Front Plant Sci. 2024 Jan 23;14:1326207. doi: 10.3389/fpls.2023.1326207 (PMC10844446; doi:10.3389/fpls.2023.1326207)
Supplement: Supplementary file 7 [file Table_3.xlsx]

## Sheet: Sheet1
Table S3 Assessment of ecological niche model of 76 Magnoliaceae species that are mainly distributed in East Asian subtropical evergreen forests.
Species	Number of occurrence	Model performance (CBI/q)	Class (E and W represent species are classified as Eastern subregion or Western region distributed species, respectively)	Variable with the most contribution	Variable with the second contribution	Variable with the third contribution
Alcimandra cathcartii	45	0.966	W	bio6	bio18	SU_CODE90
Houpoea rostrata	28	0.916	W	uvb3	bio6	SU_CODE90
Lirianthe delavayi	61	0.897	W	bio6	bio4	AWC_CLASS
Lirianthe odoratissima	23	0.956522	W	bio7	bio9	S_USDA_TEX_CLASS
Manglietia dandyi	23	0.956522	W	bio7	bio9	T_USDA_TEX_CLASS
Manglietia forrestii	26	0.961	W	bio6	bio4	bio7
Manglietia grandis	14	0.928571	W	bio7	T_USDA_TEX_CLASS	bio6
Manglietia hookeri	17	0.941176	W	bio6	Elevation	uvb2
Manglietia insignis	107	0.995	W	bio6	SU_CODE90	bio5
Manglietia rufibarbata	14	0.928571	W	bio7	uvb4	S_CACO3
Michelia doltsopa	44	0.979	W	bio6	uvb1	bio18
Michelia floribunda	102	0.978	W	bio6	SU_CODE90	bio10
Michelia fulva	11	0.909091	W	bio7	bio6	bio19
Michelia yunnanensis	67	0.915	W	bio6	bio4	bio7
Oyama globosa	22	0.954545	W	bio6	uvb3	SU_CODE90
Oyama sinensis	19	0.947368	W	bio9	bio4	T_USDA_TEX_CLASS
Oyama wilsonii	33	0.963	W	bio4	bio9	SU_CODE90
Pachylarnax sinica	20	0.95	W	bio7	S_USDA_TEX_CLASS	uvb4
Parakmeria nitida	15	0.8	W	uvb1	bio6	SU_CODE90
Yulania campbellii	50	0.939	W	uvb1	bio6	SU_CODE90
Yulania sargentiana	24	0.916667	W	bio6	SU_CODE90	bio17
Michelia velutina	12	0.75	W	bio6	bio4	T_CACO3_10
Houpoa officinalis	231	0.99	E	bio2	bio9	SU_CODE90
Lirianthe championii	92	0.992	E	bio2	S_USDA_TEX_CLASS	SU_CODE90
Lirianthe coco	36	0.963	E	bio2	S_USDA_TEX_CLASS	bio6
Lirianthe fistulosa	17	0.941176	E	bio7	SU_CODE90	uvb4
Liriodendron chinense	290	0.995	E	bio2	bio9	SU_CODE90
Manglietia conifera	162	0.989	E	SU_CODE90	bio6	bio2
Manglietia fordiana	259	0.996	E	SU_CODE90	bio2	bio6
Manglietia kwangtungensis	40	0.822	E	bio6	SU_CODE90	bio2
Manglietia patungensis	26	0.925	E	bio2	bio9	SU_CODE90
Manglietia szechuanica	20	0.95	E	SU_CODE90	bio2	bio6
Michelia cavaleriei	124	0.991	E	SU_CODE90	bio2	bio9
Michelia chapensis	88	0.976	E	SU_CODE90	bio6	bio2
Michelia crassipes	41	0.921	E	bio6	SU_CODE90	bio2
Michelia foveolata	193	0.992	E	SU_CODE90	bio2	bio6
Michelia leveilleana	26	0.954	E	bio2	bio9	bio7
Michelia macclurei	56	0.961	E	SU_CODE90	bio2	bio3
Michelia martinii	58	0.923	E	bio2	SU_CODE90	bio9
Michelia maudiae	284	0.999	E	SU_CODE90	bio6	T_BS
Michelia mediocris	38	0.977	E	bio2	T_BS	SU_CODE90
Michelia odora	141	0.966	E	SU_CODE90	bio6	bio2
Michelia skinneriana	203	0.984	E	SU_CODE90	bio6	AWC_CLASS
Michelia wilsonii	46	0.926	E	bio2	bio9	SU_CODE90
Oyama sieboldii	122	0.987	E	bio9	AWC_CLASS	uvb2
Parakmeria lotungensis	49	0.971	E	SU_CODE90	bio2	T_BS
Woonyoungia septentrionalis	30	0.991	E	T_USDA_TEX_CLASS	SU_CODE90	bio2
Yulania amoena	35	0.948	E	bio6	bio3	bio15
Yulania cylindrica	74	0.972	E	bio11	bio2	SU_CODE90
Yulania denudata	209	0.997	E	bio6	bio2	bio3
Yulania liliiflora	49	0.946	E	bio2	bio9	SU_CODE90
Yulania sprengeri	171	0.991	E	bio9	bio2	SU_CODE90
Manglietia duclouxii	22	0.909091	E	bio7	bio2	bio9
Michelia compressa	75	0.814	Both E and W	SU_CODE90	bio2	bio1
Yulania biondii	89	0.979	Both E and W	bio9	SU_CODE90	bio2
Manglietia calcarea	6	0.833333	Both E and W	SU_CODE90	T_USDA_TEX_CLASS	AWC_CLASS
Parakmeria yunnanensis	32	0.949	Both E and W	bio6	bio7	T_USDA_TEX_CLASS
Manglietia aromatica	18	0.888889	Both E and W	bio6	bio7	S_USDA_TEX_CLASS
Manglietia crassipes	6	0.5	Modeling failure
Manglietia decidua	6	0.333333	Modeling failure
Manglietia pachyphylla	10	0.7	Modeling failure
Michelia angustioblonga	8	0.5	Modeling failure
Michelia sphaerantha	6	0.333333	Modeling failure
Parakmeria omeiensis	6	0.666667	Modeling failure
Yulania dawsoniana	10	0.5	Modeling failure
Lirianthe fujianensis	1	-	No modeling
Manglietia glaucifolia	4	-	No modeling
Manglietia hongheensis	2	-	No modeling
Manglietia longipedunculata	1	-	No modeling
Manglietia oblonga	2	-	No modeling
Michelia fujianensis	4	-	No modeling
Michelia guangdongensis	2	-	No modeling
Michelia guangxiensis	2	-	No modeling
Michelia masticata	1	-	No modeling
Yulania elliptigemmata	1	-	No modeling
Yulania zenii	3	-	No modeling
