# Supplementary material for: Differential distribution shifts in two subregions of East Asian subtropical evergreen broadleaved forests—a case of Magnoliaceae
Source: Front Plant Sci. 2024 Jan 23;14:1326207. doi: 10.3389/fpls.2023.1326207 (PMC10844446; doi:10.3389/fpls.2023.1326207)
Supplement: Supplementary file 8 [file Table_4.xlsx]

## Sheet: Sheet1
Table S4 Changes of range size area and centroids of potential distributions of 53 Magnoliaceae species of last glacial maximum (LGM), at present and in the future (2070s).
Species	Red List (NI, not included; CR, critically endangered; NT, near endangered; EN, endangered; VU, vulnerable	Class (E and W represent species are classified as Eastern subregion or Western region distributed species, respectively)	Range size area			Changes of range size area		Changes of distribution centroids
			LGM (km²)	At present (km²)	2070s (km²)	LGM-Present	2070s-Present	LGM-Present migration distance (km)	Present-2070s migration distance (km)	LGM-Present migration direction	Present-2070s migration direction
Lirianthe championii	EN	E	59426.7	505746	800082	-0.882497	0.581985	185.94	229.43	northeastward	northward
Lirianthe coco	EN	E	205391	1.23982e+06	1.47967e+06	-0.834338	0.193453	366.18	56.35	northeastward	northwestward
Michelia cavaleriei	EN	E	945167	1.12159e+06	396175	-0.157296	-0.646774	149.49	188.53	northeastward	northwestward
Michelia crassipes	EN	E	264307	556746	151338	-0.525264	-0.728174	525.76	134.56	northeastward	northeastward
Michelia wilsonii	EN	E	762884	961314	550489	-0.206415	-0.427357	356.93	158.76	northeastward	northwestward
Lirianthe fistulosa	VU	E	238442	403060	429954	-0.408421	0.0667257	227.65	66.39	southeastward	northward
Manglietia duclouxii	VU	E	358430	403273	141159	-0.111198	-0.649966	281.22	103.93	eastward	northwestward
Manglietia kwangtungensis	VU	E	246466	512519	644999	-0.519109	0.258488	231.16	246.82	northward	northward
Manglietia patungensis	VU	E	305073	564144	257830	-0.459228	-0.54297	28.6	198.41	eastward	northwestward
Manglietia szechuanica	VU	E	324037	701935	811980	-0.538366	0.156774	314.79	50.95	northeastward	northward
Michelia odora	VU	E	553871	986751	1.14308e+06	-0.438693	0.158429	203.56	205.1	northeastward	northeastward
Parakmeria lotungensis	VU	E	1.20953e+06	1.36038e+06	737825	-0.110887	-0.457634	113.4	75.91	southeastward	northeastward
Yulania amoena	VU	E	146877	261977	99466.9	-0.439352	-0.620322	229.88	67.64	southwestward	northeastward
Yulania liliiflora	VU	E	1.41804e+06	1.61937e+06	1.17294e+06	-0.124331	-0.275686	90.05	77.7	northeastward	northwestward
Houpoa officinalis	NI	E	1.31129e+06	1.40094e+06	836443	-0.0639958	-0.402944	45.61	90.44	northeastward	northwestward
Liriodendron chinense	NI	E	995904	1.30639e+06	788803	-0.237667	-0.396196	70.27	138.01	northeastward	northwestward
Manglietia conifera	NI	E	544332	847132	489917	-0.357441	-0.421676	212.59	50.49	northeastward	northeastward
Manglietia fordiana	NI	E	1.12222e+06	1.45767e+06	1.09102e+06	-0.230124	-0.25153	115	62.48	northeastward	northeastward
Michelia foveolata	NI	E	1.10731e+06	1.60196e+06	1.29608e+06	-0.308778	-0.19094	276.62	108.05	northeastward	northeastward
Michelia leveilleana	NI	E	689644	858923	330635	-0.197082	-0.615059	347.5	201.65	northeastward	northwestward
Michelia macclurei	NI	E	443355	840473	825298	-0.472494	-0.0180549	64.73	13.58	southwestward	northward
Michelia maudiae	NI	E	588169	1.10185e+06	918088	-0.466196	-0.166773	244.04	119.93	northeastward	northeastward
Michelia mediocris	NI	E	720448	782863	281109	-0.079727	-0.640922	136.25	107.86	southeastward	southeastward
Michelia skinneriana	NI	E	1.14033e+06	1.07143e+06	718598	0.0643017	-0.329309	571.43	187.89	northeastward	northeastward
Woonyoungia septentrionalis	NI	E	233835	531599	508907	-0.560129	-0.0426867	313.38	20.35	northeastward	northwestward
Yulania cylindrica	NI	E	710300	690413	103433	0.0288053	-0.850186	34.07	13.04	northeastward	westward
Yulania sprengeri	NI	E	1.17254e+06	1.13376e+06	425788	0.034198	-0.624447	87.15	241.67	northward	northwestward
Michelia chapensis	NT	E	196282	860714	722928	-0.771955	-0.160084	271.97	116.07	northeastward	northward
Michelia martinii	NT	E	551874	855044	705456	-0.354567	-0.174948	160.9	83.22	northeastward	northward
Oyama sieboldii	NT	E	525133	298872	102863	0.757051	-0.655827	29.23	63.43	northward	northeastward
Yulania denudata	NT	E	1.25858e+06	1.41017e+06	743112	-0.107497	-0.473034	85	89.83	northwestward	northeastward
Lirianthe odoratissima	CR	W	167979	63542.9	17167.5	1.64356	-0.729828	23.5	76.64	southward	northwestward
Pachylarnax sinica	CR	W	477292	367190	175396	0.299849	-0.52233	150.98	160.32	southeastward	northwestward
Michelia velutina	CR	W	2.37342e+06	1.88031e+06	1.20624e+06	0.262251	-0.358487	307.46	169.52	northeastward	northwestward
Manglietia dandyi	EN	W	622553	419953	152542	0.482434	-0.636765	72.35	118.66	eastward	northwestward
Manglietia rufibarbata	EN	W	1.15307e+06	1.39256e+06	1.26914e+06	-0.171972	-0.0886279	92.74	22.51	southeastward	northeastward
Michelia fulva	EN	W	1.54216e+06	1.03325e+06	578667	0.492527	-0.439956	101.63	156.87	northward	northwestward
Oyama globosa	VU	W	959915	570667	544273	0.682091	-0.0462514	258.86	244.08	northwestward	northwestward
Oyama sinensis	VU	W	788773	585316	537933	0.347601	-0.0809527	151.28	106.76	northward	northwestward
Oyama wilsonii	VU	W	1.67981e+06	1.05772e+06	850489	0.588146	-0.19592	179.14	212.98	northwestward	northwestward
Parakmeria nitida	VU	W	28770	30718.5	27244.2	-0.063429	-0.113101	178.58	73.49	northwestward	northwestward
Yulania campbellii	VU	W	682207	396769	380906	0.719407	-0.0399787	287.23	211.08	northwestward	northwestward
Yulania sargentiana	VU	W	604163	516824	402861	0.168992	-0.220506	104.65	68.18	southeastward	northwestward
Manglietia forrestii	VU	W	1.25408e+06	698977	407817	0.794159	-0.416551	190.72	188.95	northwestward	northwestward
Manglietia grandis	VU	W	721545	510284	266736	0.414006	-0.477278	84.87	115.6	northward	northward
Manglietia hookeri	VU	W	1.24492e+06	513143	384469	1.42607	-0.250756	307.19	114.57	northwestward	northeastward
Manglietia insignis	VU	W	1.53884e+06	1.19054e+06	661747	0.292551	-0.444164	241.88	251.59	northeastward	northwestward
Alcimandra cathcartii	NI	W	1.63557e+06	1.02306e+06	645903	0.598701	-0.368658	150.5	140.38	northwestward	northwestward
Houpoa rostrata	NI	W	895807	657240	565474	0.362983	-0.139623	260.14	256.94	northward	northwestward
Lirianthe delavayi	NI	W	1.00663e+06	586834	381435	0.715365	-0.350012	224.17	123.53	northwestward	northwestward
Michelia doltsopa	NI	W	1.532e+06	862254	744917	0.776738	-0.136081	268.05	237.82	northwestward	northwestward
Michelia floribunda	NI	W	2.10662e+06	1.32088e+06	635445	0.59486	-0.518923	226.96	193.42	northward	northwestward
Michelia yunnanensis	NI	W	505307	291379	162862	0.734193	-0.441064	118.22	75.88	northwestward	northward
